# Supplementary material for: 1-[(4-Hy­droxy­anilino)methyl­idene]naphthalen-2(1H)-one
Source: Acta Crystallogr Sect E Struct Rep Online. 2014 Jan 4;70(Pt 2):o107. doi: 10.1107/S160053681303451X (PMC3998278; doi:10.1107/S160053681303451X)
Supplement: Supplementary file 1 [file e-70-0o107-sup1.cif]

##############################################################################
#                                                                            #
# This CIF contains the data in a paper accepted for publication in          #
# Acta Crystallographica Section E. It conforms to the requirements of       #
# Notes for Authors for Acta Crystallographica Section E, and has been       #
# peer reviewed under the auspices of the IUCr Commission on Journals.       #
#                                                                            #
# Full details of the Crystallographic Information File format               #
# are given in the paper "The Crystallographic Information File (CIF):       #
# a New Standard Archive File for Crystallography" by S. R. Hall, F. H.      #
# Allen and I. D. Brown [Acta Cryst. (1991), A47, 655-685].                  #
#                                                                            #
# The current version of the core CIF dictionary is obtainable from          #
# ftp://ftp.iucr.org/pub/cif_core.dic.                                       #
#                                                                            #
# Software is freely available for graphical display of the structure(s)     #
# in this CIF. For information consult the CIF software page                 #
# http://www.iucr.org/resources/cif/software.                                #
#                                                                            #
# This file may be used for bona fide research purposes within the           #
# scientific community so long as proper attribution is given to the journal # 
# article from which it was obtained.                                        #
#                                                                            #
##############################################################################
data_global
_audit_creation_method     'WinGX routine CIF_UPDATE'
_audit_conform_dict_name     cif_core.dic
_audit_conform_dict_version     2.4
_journal_date_recd_electronic     2013-11-20
_journal_date_accepted     2013-12-23
_journal_name_full     'Acta Crystallographica, Section E'
_journal_year     2014
_journal_volume     70
_journal_issue      2
_journal_page_first     o107
_journal_page_last     o107
_journal_paper_category     QO
_journal_paper_doi     10.1107/S160053681303451X
_journal_coeditor_code     HB7165
_publ_contact_author_name     'Saida Keraghel'
_publ_contact_author_address
;
Laboratoire d'Electrochimie, d'Ingenierie Mol\'eculaire et de Catalyse Redox
Departement de G\'enie des Proc\'ed\'es Facult\'e de Technologie Universit\'e
Ferhat Abbas S\'etif Alg\'erie
;
_publ_contact_author_email     's_marouani20012002@yahoo.fr'
_publ_contact_author_fax     '0021336925133'
_publ_contact_author_phone     '0021336925121'
_publ_section_title
;
1-[(4-Hydroxyanilino)methylidene]naphthalen-2(1<i>H</i>)-one
;
loop_
    _publ_author_name
    _publ_author_footnote
    _publ_author_address
    'Chahmana, Safia' .
;
Laboratoire d'Electrochimie, d'Ingenierie Mol\'eculaire et de Catalyse Redox
Departement de G\'enie des Proc\'ed\'es
Facult\'e de Technologie
Universit\'e Ferhat Abbas S\'etif
Algeria
;
    'Benghanem, Fatiha' .
;
Laboratoire d'Electrochimie, d'Ingenierie Mol\'eculaire et de Catalyse Redox
Departement de G\'enie des Proc\'ed\'es
Facult\'e de Technologie
Universit\'e Ferhat Abbas S\'etif
Algeria
;
    'Keraghel, Saida' .
;
Laboratoire d'Electrochimie, d'Ingenierie Mol\'eculaire et de Catalyse Redox
Departement de G\'enie des Proc\'ed\'es
Facult\'e de Technologie
Universit\'e Ferhat Abbas S\'etif
Algeria
;
    'Ourari, Ali' .
;
Laboratoire d'Electrochimie, d'Ingenierie Mol\'eculaire et de Catalyse Redox
Departement de G\'enie des Proc\'ed\'es
Facult\'e de Technologie
Universit\'e Ferhat Abbas S\'etif
Algeria
;
data_I
_database_code_depnum_ccdc_archive 'CCDC 978464'
_audit_creation_method     'WinGX routine CIF_UPDATE'
_audit_conform_dict_name     cif_core.dic
_audit_conform_dict_version     2.4
_chemical_name_systematic
;
1-[(4-Hydroxyanilino)methylidene]naphthalen-2(1<i>H</i>)-one
;
_chemical_formula_moiety     'C17 H13 N O2'
_chemical_formula_sum     'C17 H13 N O2'
_chemical_formula_iupac     'C17 H13 N O2'
_chemical_formula_weight     263.28
_space_group_crystal_system     orthorhombic
_space_group_name_H-M_alt     'P 21 21 21'
_space_group_name_Hall     'P 2ac 2ab'
loop_
    _space_group_symop_operation_xyz
    'x, y, z'
    '-x+1/2, -y, z+1/2'
    '-x, y+1/2, -z+1/2'
    'x+1/2, -y+1/2, -z'
_cell_length_a     6.1997(7)
_cell_length_b     12.9145(15)
_cell_length_c     16.5910(19)
_cell_angle_alpha     90
_cell_angle_beta     90
_cell_angle_gamma     90
_cell_volume     1328.4(3)
_cell_formula_units_Z     4
_cell_measurement_reflns_used     2615
_cell_measurement_theta_min     2.46
_cell_measurement_theta_max     21.48
_cell_measurement_temperature     296(2)
_exptl_crystal_description     needle
_exptl_crystal_colour     red
_exptl_crystal_size_max     0.2
_exptl_crystal_size_mid     0.05
_exptl_crystal_size_min     0.03
_exptl_crystal_density_diffrn     1.316
_exptl_crystal_density_method     'not measured'
_exptl_crystal_F_000     552
_exptl_absorpt_coefficient_mu     0.087
_exptl_absorpt_correction_type     multi-scan
_exptl_absorpt_process_details     '(SADABS; Bruker, 2004)'
_exptl_absorpt_correction_T_min     0.6848
_exptl_absorpt_correction_T_max     0.7456
_exptl_special_details     ?
_diffrn_ambient_temperature     296(2)
_diffrn_radiation_type     MoK\a
_diffrn_radiation_wavelength     0.71073
_diffrn_radiation_monochromator     graphite
_diffrn_measurement_device_type     'Bruker SMART APEXII CCD'
_diffrn_measurement_method     \w
_diffrn_reflns_number     13010
_diffrn_reflns_av_R_equivalents     0.0379
_diffrn_reflns_theta_min     2
_diffrn_reflns_theta_max     27.59
_diffrn_reflns_theta_full     27.59
_diffrn_measured_fraction_theta_max     0.999
_diffrn_measured_fraction_theta_full     0.999
_diffrn_reflns_limit_h_min     -8
_diffrn_reflns_limit_h_max     8
_diffrn_reflns_limit_k_min     -16
_diffrn_reflns_limit_k_max     16
_diffrn_reflns_limit_l_min     -21
_diffrn_reflns_limit_l_max     21
_diffrn_standards_number     0
_diffrn_standards_interval_time     0
_diffrn_standards_decay_%     0
_refine_special_details
;
Refinement of <i>F</i>^2^ against ALL reflections. The weighted <i>R</i>-factor
<i>wR</i> and goodness of fit <i>S</i> are based on <i>F</i>^2^, conventional
<i>R</i>-factors <i>R</i> are based on <i>F</i>, with <i>F</i> set to zero for
negative <i>F</i>^2^. The threshold expression of <i>F</i>^2^ >
\s(<i>F</i>^2^) is used only for calculating <i>R</i>-factors(gt) <i>etc</i>.
and is not relevant to the choice of reflections for refinement.
<i>R</i>-factors based on <i>F</i>^2^ are statistically about twice as large
as those based on <i>F</i>, and <i>R</i>- factors based on ALL data will be
even larger.
;
_reflns_number_total     1791
_reflns_number_gt     1445
_reflns_threshold_expression     I>2\s(I)
_refine_ls_structure_factor_coef     Fsqd
_refine_ls_matrix_type     full
_refine_ls_R_factor_all     0.0497
_refine_ls_R_factor_gt     0.0364
_refine_ls_wR_factor_gt     0.0919
_refine_ls_wR_factor_ref     0.0992
_refine_ls_goodness_of_fit_ref     1.106
_refine_ls_restrained_S_all     1.106
_refine_ls_number_reflns     1791
_refine_ls_number_parameters     189
_refine_ls_number_restraints     0
_refine_ls_hydrogen_treatment     mixed
_refine_ls_weighting_scheme     calc
_refine_ls_weighting_details
         'calc w=1/[\s^2^(Fo^2^)+(0.0458P)^2^+0.1160P] where P=(Fo^2^+2Fc^2^)/3'
_atom_sites_solution_hydrogens     geom
_atom_sites_solution_primary     direct
_atom_sites_solution_secondary     difmap
_refine_ls_shift/su_max     0
_refine_ls_shift/su_mean     0
_refine_diff_density_max     0.127
_refine_diff_density_min     -0.132
_refine_ls_extinction_method     none
loop_
    _atom_type_symbol
    _atom_type_description
    _atom_type_scat_dispersion_real
    _atom_type_scat_dispersion_imag
    _atom_type_scat_source
    C C 0.0033 0.0016 'International Tables Vol C Tables 4.2.6.8 and 6.1.1.4'
    H H 0 0 'International Tables Vol C Tables 4.2.6.8 and 6.1.1.4'
    N N 0.0061 0.0033 'International Tables Vol C Tables 4.2.6.8 and 6.1.1.4'
    O O 0.0106 0.006 'International Tables Vol C Tables 4.2.6.8 and 6.1.1.4'
_computing_data_collection     'APEX2 (Bruker, 2004)'
_computing_cell_refinement     'SAINT (Bruker, 2004)'
_computing_data_reduction     'SAINT (Bruker, 2004)'
_computing_structure_solution     'SHELXS97 (Sheldrick, 2008)'
_computing_structure_refinement     'SHELXL97 (Sheldrick, 2008)'
_computing_molecular_graphics     'ORTEP-3 for Windows (Farrugia, 2012)'
_computing_publication_material     'publCIF (Westrip, 2010)'
loop_
    _atom_site_type_symbol
    _atom_site_label
    _atom_site_fract_x
    _atom_site_fract_y
    _atom_site_fract_z
    _atom_site_U_iso_or_equiv
    _atom_site_adp_type
    _atom_site_calc_flag
    _atom_site_refinement_flags
    _atom_site_occupancy
    _atom_site_symmetry_multiplicity
    _atom_site_disorder_assembly
    _atom_site_disorder_group
    N N1 0.2416(3) 0.52850(13) 0.64329(11) 0.0426(4) Uani d . 1 1 . .
    C C1 0.0629(3) 0.59631(15) 0.63842(12) 0.0404(4) Uani d . 1 1 . .
    C C6 -0.0379(4) 0.62556(18) 0.70911(12) 0.0473(5) Uani d . 1 1 . .
    H H6A 0.0104 0.5992 0.7581 0.057 Uiso calc R 1 1 . .
    O O2 0.4696(3) 0.40484(13) 0.72890(9) 0.0576(5) Uani d . 1 1 . .
    C C7 0.3805(4) 0.50983(16) 0.58565(12) 0.0428(5) Uani d . 1 1 . .
    H H7A 0.3604 0.5432 0.5365 0.051 Uiso calc R 1 1 . .
    O O1 -0.4464(3) 0.80231(15) 0.63093(10) 0.0715(6) Uani d . 1 1 . .
    C C3 -0.1847(4) 0.70162(17) 0.56461(13) 0.0500(6) Uani d . 1 1 . .
    H H3A -0.2354 0.7265 0.5155 0.06 Uiso calc R 1 1 . .
    C C4 -0.2810(4) 0.73383(16) 0.63555(13) 0.0481(5) Uani d . 1 1 . .
    C C8 0.5570(4) 0.44303(16) 0.59304(12) 0.0412(5) Uani d . 1 1 . .
    C C13 0.7034(4) 0.42826(15) 0.52628(12) 0.0434(5) Uani d . 1 1 . .
    C C2 -0.0154(4) 0.63339(16) 0.56591(12) 0.0445(5) Uani d . 1 1 . .
    H H2B 0.0471 0.6119 0.5178 0.053 Uiso calc R 1 1 . .
    C C10 0.7924(4) 0.33537(17) 0.67694(16) 0.0557(6) Uani d . 1 1 . .
    H H10A 0.8236 0.3041 0.7261 0.067 Uiso calc R 1 1 . .
    C C12 0.8923(4) 0.36913(17) 0.53822(15) 0.0503(6) Uani d . 1 1 . .
    C C5 -0.2098(4) 0.69353(18) 0.70775(13) 0.0526(6) Uani d . 1 1 . .
    H H5A -0.2777 0.7121 0.7556 0.063 Uiso calc R 1 1 . .
    C C9 0.5988(4) 0.39470(16) 0.66886(13) 0.0464(5) Uani d . 1 1 . .
    C C17 1.0411(5) 0.3575(2) 0.47485(17) 0.0664(7) Uani d . 1 1 . .
    H H17A 1.1654 0.3186 0.4831 0.08 Uiso calc R 1 1 . .
    C C11 0.9298(4) 0.32388(18) 0.61540(16) 0.0588(6) Uani d . 1 1 . .
    H H11A 1.0542 0.285 0.6232 0.071 Uiso calc R 1 1 . .
    C C14 0.6711(4) 0.47165(18) 0.44906(12) 0.0533(6) Uani d . 1 1 . .
    H H14A 0.546 0.5092 0.4388 0.064 Uiso calc R 1 1 . .
    C C15 0.8204(5) 0.4596(2) 0.38897(15) 0.0621(7) Uani d . 1 1 . .
    H H15A 0.7969 0.4903 0.339 0.075 Uiso calc R 1 1 . .
    C C16 1.0062(5) 0.4021(2) 0.40172(17) 0.0709(8) Uani d . 1 1 . .
    H H16A 1.1065 0.3942 0.3605 0.085 Uiso calc R 1 1 . .
    H H2A 0.279(5) 0.4942(19) 0.6938(15) 0.073(8) Uiso d . 1 1 . .
    H H1A -0.468(5) 0.834(2) 0.6777(19) 0.095(10) Uiso d . 1 1 . .
loop_
    _atom_site_aniso_label
    _atom_site_aniso_U_11
    _atom_site_aniso_U_22
    _atom_site_aniso_U_33
    _atom_site_aniso_U_12
    _atom_site_aniso_U_13
    _atom_site_aniso_U_23
    N1 0.0417(10) 0.0478(10) 0.0382(9) -0.0024(8) 0.0015(8) 0.0029(8)
    C1 0.0408(11) 0.0415(10) 0.0389(10) -0.0046(9) 0.0015(10) -0.0003(9)
    C6 0.0496(12) 0.0583(13) 0.0340(10) 0.0034(12) -0.0005(10) 0.0025(9)
    O2 0.0603(10) 0.0677(10) 0.0449(8) -0.0001(9) 0.0016(8) 0.0134(7)
    C7 0.0435(11) 0.0460(11) 0.0389(10) -0.0051(10) 0.0008(9) 0.0029(9)
    O1 0.0824(14) 0.0850(13) 0.0471(10) 0.0380(12) -0.0090(10) -0.0152(9)
    C3 0.0622(14) 0.0518(12) 0.0360(10) 0.0058(12) -0.0034(11) -0.0019(9)
    C4 0.0522(13) 0.0480(11) 0.0440(11) 0.0067(11) -0.0031(11) -0.0082(10)
    C8 0.0411(11) 0.0416(10) 0.0410(10) -0.0048(10) -0.0005(9) 0.0000(8)
    C13 0.0437(12) 0.0409(10) 0.0457(11) -0.0070(10) -0.0002(10) -0.0062(9)
    C2 0.0538(13) 0.0461(11) 0.0336(10) 0.0009(10) 0.0036(10) -0.0014(9)
    C10 0.0585(15) 0.0498(13) 0.0587(14) 0.0003(12) -0.0100(13) 0.0093(11)
    C12 0.0467(13) 0.0414(11) 0.0626(14) -0.0014(10) 0.0000(11) -0.0095(10)
    C5 0.0567(14) 0.0665(14) 0.0348(10) 0.0083(13) 0.0035(11) -0.0059(10)
    C9 0.0483(12) 0.0444(11) 0.0464(11) -0.0071(11) -0.0035(11) 0.0025(9)
    C17 0.0545(15) 0.0622(15) 0.0825(19) 0.0053(14) 0.0095(15) -0.0211(14)
    C11 0.0522(14) 0.0492(13) 0.0748(16) 0.0047(12) -0.0093(14) -0.0009(11)
    C14 0.0525(13) 0.0622(14) 0.0451(12) -0.0027(12) 0.0023(11) -0.0043(10)
    C15 0.0671(16) 0.0740(16) 0.0452(12) -0.0105(15) 0.0096(12) -0.0115(12)
    C16 0.0662(18) 0.0805(18) 0.0659(16) -0.0034(16) 0.0202(15) -0.0203(15)
_geom_special_details
;
All e.s.d.'s (except the e.s.d. in the dihedral angle between two l.s. planes)
are estimated using the full covariance matrix. The cell e.s.d.'s are taken
into account individually in the estimation of e.s.d.'s in distances, angles
and torsion angles; correlations between e.s.d.'s in cell parameters are only
used when they are defined by crystal symmetry. An approximate (isotropic)
treatment of cell e.s.d.'s is used for estimating e.s.d.'s involving l.s.
planes.
;
loop_
    _geom_bond_atom_site_label_1
    _geom_bond_atom_site_label_2
    _geom_bond_site_symmetry_2
    _geom_bond_distance
    _geom_bond_publ_flag
    N1 C7 . 1.309(3) ?
    N1 C1 . 1.414(3) ?
    N1 H2A . 0.98(3) ?
    C1 C6 . 1.382(3) ?
    C1 C2 . 1.383(3) ?
    C6 C5 . 1.381(3) ?
    C6 H6A . 0.93 ?
    O2 C9 . 1.285(3) ?
    C7 C8 . 1.399(3) ?
    C7 H7A . 0.93 ?
    O1 C4 . 1.356(3) ?
    O1 H1A . 0.89(3) ?
    C3 C2 . 1.371(3) ?
    C3 C4 . 1.384(3) ?
    C3 H3A . 0.93 ?
    C4 C5 . 1.379(3) ?
    C8 C9 . 1.428(3) ?
    C8 C13 . 1.445(3) ?
    C13 C14 . 1.413(3) ?
    C13 C12 . 1.412(3) ?
    C2 H2B . 0.93 ?
    C10 C11 . 1.338(3) ?
    C10 C9 . 1.431(3) ?
    C10 H10A . 0.93 ?
    C12 C17 . 1.407(3) ?
    C12 C11 . 1.427(3) ?
    C5 H5A . 0.93 ?
    C17 C16 . 1.360(4) ?
    C17 H17A . 0.93 ?
    C11 H11A . 0.93 ?
    C14 C15 . 1.370(3) ?
    C14 H14A . 0.93 ?
    C15 C16 . 1.386(4) ?
    C15 H15A . 0.93 ?
    C16 H16A . 0.93 ?
loop_
    _geom_angle_atom_site_label_1
    _geom_angle_atom_site_label_2
    _geom_angle_atom_site_label_3
    _geom_angle_site_symmetry_1
    _geom_angle_site_symmetry_3
    _geom_angle
    _geom_angle_publ_flag
    C7 N1 C1 . . 125.97(18) ?
    C7 N1 H2A . . 112.8(16) ?
    C1 N1 H2A . . 121.1(16) ?
    C6 C1 C2 . . 119.00(19) ?
    C6 C1 N1 . . 118.38(17) ?
    C2 C1 N1 . . 122.62(18) ?
    C5 C6 C1 . . 120.61(19) ?
    C5 C6 H6A . . 119.7 ?
    C1 C6 H6A . . 119.7 ?
    N1 C7 C8 . . 124.34(19) ?
    N1 C7 H7A . . 117.8 ?
    C8 C7 H7A . . 117.8 ?
    C4 O1 H1A . . 112(2) ?
    C2 C3 C4 . . 120.7(2) ?
    C2 C3 H3A . . 119.7 ?
    C4 C3 H3A . . 119.7 ?
    O1 C4 C5 . . 122.51(19) ?
    O1 C4 C3 . . 118.31(19) ?
    C5 C4 C3 . . 119.2(2) ?
    C7 C8 C9 . . 119.26(19) ?
    C7 C8 C13 . . 120.38(18) ?
    C9 C8 C13 . . 120.25(19) ?
    C14 C13 C12 . . 117.3(2) ?
    C14 C13 C8 . . 123.6(2) ?
    C12 C13 C8 . . 119.01(19) ?
    C3 C2 C1 . . 120.35(19) ?
    C3 C2 H2B . . 119.8 ?
    C1 C2 H2B . . 119.8 ?
    C11 C10 C9 . . 121.5(2) ?
    C11 C10 H10A . . 119.3 ?
    C9 C10 H10A . . 119.3 ?
    C17 C12 C13 . . 119.8(2) ?
    C17 C12 C11 . . 121.4(2) ?
    C13 C12 C11 . . 118.8(2) ?
    C6 C5 C4 . . 120.1(2) ?
    C6 C5 H5A . . 120 ?
    C4 C5 H5A . . 120 ?
    O2 C9 C8 . . 121.7(2) ?
    O2 C9 C10 . . 120.32(19) ?
    C8 C9 C10 . . 118.0(2) ?
    C16 C17 C12 . . 121.1(3) ?
    C16 C17 H17A . . 119.4 ?
    C12 C17 H17A . . 119.4 ?
    C10 C11 C12 . . 122.4(2) ?
    C10 C11 H11A . . 118.8 ?
    C12 C11 H11A . . 118.8 ?
    C15 C14 C13 . . 121.3(2) ?
    C15 C14 H14A . . 119.4 ?
    C13 C14 H14A . . 119.4 ?
    C14 C15 C16 . . 120.8(2) ?
    C14 C15 H15A . . 119.6 ?
    C16 C15 H15A . . 119.6 ?
    C17 C16 C15 . . 119.7(3) ?
    C17 C16 H16A . . 120.2 ?
    C15 C16 H16A . . 120.2 ?
loop_
    _geom_hbond_atom_site_label_D
    _geom_hbond_atom_site_label_H
    _geom_hbond_atom_site_label_A
    _geom_hbond_site_symmetry_A
    _geom_hbond_distance_DH
    _geom_hbond_distance_HA
    _geom_hbond_distance_DA
    _geom_hbond_angle_DHA
    N1 H2A O2 . 0.98(3) 1.75(3) 2.563(2) 138(2)
    O1 H1A O2 3_556 0.89(3) 1.80(3) 2.680(2) 171(3)
_iucr_refine_instructions_details
;
TITL q in P2(1)2(1)2(1)
CELL  0.71073   6.1997  12.9145  16.5910   90.000   90.000   90.000
ZERR     4.00   0.0007   0.0015   0.0019    0.000    0.000    0.000
LATT  -1
SYMM  1/2 - X, - Y, 1/2 + Z
SYMM  - X, 1/2 + Y, 1/2 - Z
SYMM  1/2 + X, 1/2 - Y, - Z
SFAC  C    H    N    O
UNIT  68   52   4    8
MERG   3
EQIV $1 -X, 0.5+Y, 1.5-Z
HTAB N1 O2
HTAB O1 O2_$1
MPLA O1 C1 C2 C3 C4 C5 C6 N1
MPLA C7 C8 C9 C10 C11 C12 C13 C14 C15 C16 C17
FMAP   2
PLAN   20
SIZE     0.03   0.05   0.20
ACTA
BOND   $H
L.S.  10
TEMP    23.00
WGHT    0.045800    0.116000
FVAR       0.26897
N1    3    0.241577    0.528500    0.643288    11.00000    0.04173    0.04778 =
         0.03823    0.00290    0.00153   -0.00236
C1    1    0.062930    0.596306    0.638423    11.00000    0.04082    0.04150 =
         0.03888   -0.00031    0.00147   -0.00457
C6    1   -0.037909    0.625565    0.709108    11.00000    0.04961    0.05831 =
         0.03405    0.00247   -0.00049    0.00339
AFIX  43
H6A   2    0.010446    0.599244    0.758055    11.00000   -1.20000
AFIX   0
O2    4    0.469633    0.404837    0.728902    11.00000    0.06032    0.06774 =
         0.04485    0.01341    0.00155   -0.00009
C7    1    0.380462    0.509833    0.585650    11.00000    0.04355    0.04600 =
         0.03885    0.00290    0.00083   -0.00515
AFIX  43
H7A   2    0.360442    0.543194    0.536540    11.00000   -1.20000
AFIX   0
O1    4   -0.446423    0.802314    0.630932    11.00000    0.08239    0.08504 =
         0.04709   -0.01524   -0.00898    0.03804
C3    1   -0.184699    0.701623    0.564614    11.00000    0.06224    0.05184 =
         0.03603   -0.00188   -0.00336    0.00577
AFIX  43
H3A   2   -0.235358    0.726535    0.515545    11.00000   -1.20000
AFIX   0
C4    1   -0.281038    0.733831    0.635555    11.00000    0.05223    0.04803 =
         0.04396   -0.00816   -0.00314    0.00669
C8    1    0.556982    0.443034    0.593038    11.00000    0.04108    0.04156 =
         0.04099    0.00002   -0.00050   -0.00482
C13   1    0.703354    0.428265    0.526277    11.00000    0.04373    0.04089 =
         0.04572   -0.00616   -0.00021   -0.00696
C2    1   -0.015404    0.633392    0.565911    11.00000    0.05383    0.04609 =
         0.03357   -0.00140    0.00356    0.00094
AFIX  43
H2B   2    0.047119    0.611921    0.517776    11.00000   -1.20000
AFIX   0
C10   1    0.792447    0.335369    0.676942    11.00000    0.05854    0.04983 =
         0.05868    0.00933   -0.00999    0.00026
AFIX  43
H10A  2    0.823569    0.304096    0.726077    11.00000   -1.20000
AFIX   0
C12   1    0.892313    0.369132    0.538216    11.00000    0.04674    0.04145 =
         0.06264   -0.00945    0.00001   -0.00138
C5    1   -0.209821    0.693525    0.707751    11.00000    0.05666    0.06649 =
         0.03477   -0.00585    0.00349    0.00832
AFIX  43
H5A   2   -0.277653    0.712132    0.755603    11.00000   -1.20000
AFIX   0
C9    1    0.598768    0.394696    0.668856    11.00000    0.04827    0.04437 =
         0.04643    0.00245   -0.00350   -0.00708
C17   1    1.041059    0.357483    0.474845    11.00000    0.05448    0.06216 =
         0.08250   -0.02108    0.00953    0.00526
AFIX  43
H17A  2    1.165370    0.318588    0.483074    11.00000   -1.20000
AFIX   0
C11   1    0.929762    0.323879    0.615400    11.00000    0.05222    0.04925 =
         0.07481   -0.00089   -0.00933    0.00466
AFIX  43
H11A  2    1.054227    0.284959    0.623215    11.00000   -1.20000
AFIX   0
C14   1    0.671076    0.471655    0.449062    11.00000    0.05254    0.06217 =
         0.04514   -0.00434    0.00227   -0.00267
AFIX  43
H14A  2    0.545974    0.509155    0.438831    11.00000   -1.20000
AFIX   0
C15   1    0.820431    0.459575    0.388968    11.00000    0.06714    0.07400 =
         0.04518   -0.01154    0.00956   -0.01055
AFIX  43
H15A  2    0.796940    0.490266    0.339024    11.00000   -1.20000
AFIX   0
C16   1    1.006224    0.402128    0.401723    11.00000    0.06623    0.08055 =
         0.06592   -0.02032    0.02016   -0.00336
AFIX  43
H16A  2    1.106527    0.394152    0.360508    11.00000   -1.20000
AFIX   0
H2A   2    0.278935    0.494155    0.693805    11.00000    0.07293
H1A   2   -0.468178    0.834411    0.677717    11.00000    0.09469
HKLF 4
REM  q in P2(1)2(1)2(1)
REM R1 =  0.0364 for   1445 Fo > 4sig(Fo)  and  0.0497 for all   1791 data
REM    189 parameters refined using      0 restraints
END
;
