# Supplementary material for: 1-[(4-Hy­droxy­anilino)methyl­idene]naphthalen-2(1H)-one
Source: Acta Crystallogr Sect E Struct Rep Online. 2014 Jan 4;70(Pt 2):o107. doi: 10.1107/S160053681303451X (PMC3998278; doi:10.1107/S160053681303451X)
Supplement: Supplementary file 2 [file e-70-0o107-Isup2.hkl]

# 
# h,k,l, Fc-squared, Fo-squared, sigma(Fo-squared) and status flag 
# 
data_I
_shelx_title ' q in P2(1)2(1)2(1)' 
_shelx_refln_list_code          4 
_shelx_F_calc_maximum      119.07 
_exptl_crystal_F_000       552.00 
_reflns_d_resolution_high  0.7673 
 
loop_ 
 _symmetry_equiv_pos_as_xyz 
 'x, y, z' 
 '-x+1/2, -y, z+1/2' 
 '-x, y+1/2, -z+1/2' 
 'x+1/2, -y+1/2, -z' 
 
_cell_length_a     6.1997 
_cell_length_b    12.9145 
_cell_length_c    16.5910 
_cell_angle_alpha  90.000 
_cell_angle_beta   90.000 
_cell_angle_gamma  90.000 
 
_shelx_F_squared_multiplier     1.000 
 
loop_ 
 _refln_index_h 
 _refln_index_k 
 _refln_index_l 
 _refln_F_squared_calc 
 _refln_F_squared_meas 
 _refln_F_squared_sigma 
 _refln_observed_status 
   2   0   0     1164.34     1148.82     21.22 o 
   4   0   0      763.28      806.43     12.70 o 
   6   0   0       16.99       17.20      3.39 o 
   8   0   0       14.74       11.81      4.06 o 
   1   1   0     2552.45     2490.36     22.99 o 
   2   1   0       81.43       77.17      1.51 o 
   3   1   0       23.41       24.47      1.23 o 
   4   1   0      110.08      118.77      2.71 o 
   5   1   0       75.82       72.84      2.94 o 
   6   1   0        0.38        0.80      1.53 o 
   7   1   0       29.36       29.49      3.68 o 
   8   1   0        6.42        7.00      2.47 o 
   0   2   0     1144.92     1095.03     21.12 o 
   1   2   0     3703.65     3727.24     31.03 o 
   2   2   0        1.07        2.21      0.66 o 
   3   2   0      415.41      432.42      6.16 o 
   4   2   0       42.42       41.22      2.34 o 
   5   2   0       48.25       58.02      4.07 o 
   6   2   0        0.01       -0.43      1.53 o 
   7   2   0       14.67       12.90      2.50 o 
   8   2   0        2.07        2.86      3.32 o 
   1   3   0     3251.49     3123.17     26.37 o 
   2   3   0      192.07      179.47      2.71 o 
   3   3   0      287.84      283.16      4.73 o 
   4   3   0       15.79       14.28      1.46 o 
   5   3   0        3.82        3.16      1.40 o 
   6   3   0       18.14       19.82      4.12 o 
   7   3   0       61.62       61.77      5.05 o 
   0   4   0     2012.77     2114.83     30.81 o 
   1   4   0      910.26      978.48     10.34 o 
   2   4   0     6957.85     6989.84     91.61 o 
   3   4   0       13.89       13.25      1.28 o 
   4   4   0       32.72       31.22      1.97 o 
   5   4   0        3.86        2.62      1.20 o 
   6   4   0        0.60        1.48      1.89 o 
   7   4   0       53.55       60.48      6.45 o 
   1   5   0      174.73      182.01      3.25 o 
   2   5   0      281.14      356.67      4.69 o 
   3   5   0      167.57      176.83      4.20 o 
   4   5   0        0.60       -0.67      0.82 o 
   5   5   0        1.51        1.47      1.13 o 
   6   5   0       14.39       15.04      3.66 o 
   7   5   0       59.06       63.33     11.33 o 
   0   6   0       45.46       35.85      4.02 o 
   1   6   0        0.13       -0.68      0.68 o 
   2   6   0      367.55      391.79      5.82 o 
   3   6   0      116.67      101.58      2.24 o 
   4   6   0       52.46       47.79      2.32 o 
   5   6   0        9.47        9.46      1.95 o 
   6   6   0        0.36        2.34      1.71 o 
   7   6   0        7.18        6.70      3.27 o 
   1   7   0      434.79      457.81      7.12 o 
   2   7   0        0.08       -0.20      0.76 o 
   3   7   0      212.14      228.72      3.68 o 
   4   7   0       22.39       23.38      2.38 o 
   5   7   0        4.66        4.34      1.84 o 
   6   7   0        0.45       -1.61      1.61 o 
   7   7   0        0.29       -2.19      2.90 o 
   0   8   0        2.56        2.78      1.14 o 
   1   8   0      768.30      791.32      9.95 o 
   2   8   0      228.49      235.86      4.65 o 
   3   8   0        0.14        2.34      1.31 o 
   4   8   0        1.64        1.88      1.46 o 
   5   8   0        6.59        3.27      2.23 o 
   6   8   0        0.03       -0.83      1.76 o 
   7   8   0       11.65       11.90      3.50 o 
   1   9   0       44.24       48.64      3.11 o 
   2   9   0        9.39        6.55      1.25 o 
   3   9   0       23.64       25.82      2.50 o 
   4   9   0      328.58      308.46      7.55 o 
   5   9   0       20.68       10.85      2.36 o 
   6   9   0        1.08        1.02      1.87 o 
   0  10   0      175.19      159.32      4.53 o 
   1  10   0        1.35        1.58      1.11 o 
   2  10   0       75.03       74.75      3.06 o 
   3  10   0       55.20       51.88      3.41 o 
   4  10   0        9.76        6.64      2.09 o 
   5  10   0        9.52       11.82      2.50 o 
   6  10   0        2.11       -0.44      1.99 o 
   1  11   0       36.20       38.09      2.39 o 
   2  11   0       26.61       27.61      2.26 o 
   3  11   0       97.18      101.56      6.52 o 
   4  11   0       26.78       27.18      3.06 o 
   5  11   0        0.83       -1.83      1.83 o 
   6  11   0        5.57        2.30      2.33 o 
   0  12   0       31.02       29.15      3.91 o 
   1  12   0       22.91       22.11      3.63 o 
   2  12   0        3.71        3.84      1.42 o 
   3  12   0       10.17        5.42      2.03 o 
   4  12   0        0.17       -0.20      1.81 o 
   5  12   0        0.03        1.02      2.16 o 
   1  13   0        0.10       -0.45      1.57 o 
   2  13   0       14.53       14.76      6.46 o 
   3  13   0       50.35       47.90      3.79 o 
   4  13   0       15.41       12.32      2.62 o 
   5  13   0        8.30        5.91      2.65 o 
   0  14   0        8.46        7.78      7.53 o 
   1  14   0       21.05       26.55      2.96 o 
   2  14   0        2.28        3.25      2.28 o 
   3  14   0        0.01        1.52      2.18 o 
   4  14   0        0.04        2.84      2.57 o 
   1  15   0        2.50        4.27      2.01 o 
   2  15   0        2.06        3.19      2.50 o 
   3  15   0        0.39       -0.31      2.36 o 
   0  16   0        0.68        0.68      2.98 o 
   1  16   0        0.06       -1.87      1.87 o 
   2  16   0        3.68        2.06      2.67 o 
   1   0   1      823.22      820.60      8.94 o 
   2   0   1        9.44       12.37      0.84 o 
   3   0   1      175.46      182.12      3.19 o 
   4   0   1      115.22      110.86      2.54 o 
   5   0   1       22.12       25.50      1.89 o 
   6   0   1      120.54      121.35      6.82 o 
   7   0   1       12.22       14.11      2.84 o 
   8   0   1        0.11       -2.10      2.10 o 
   0   1   1       89.11       24.88      1.24 o 
   1   1   1     1423.47     1367.81      9.21 o 
   2   1   1      324.80      322.47      2.71 o 
   3   1   1      588.48      612.24      5.18 o 
   4   1   1      109.88      112.03      1.86 o 
   5   1   1       34.03       37.28      1.59 o 
   6   1   1        8.98       10.87      1.52 o 
   7   1   1       17.14       14.08      1.81 o 
   8   1   1        5.37        7.19      1.80 o 
   0   2   1        2.00        7.30      0.45 o 
   1   2   1     2910.84     2908.97     17.27 o 
   2   2   1      238.71      246.76      2.45 o 
   3   2   1      318.18      339.88      3.41 o 
   4   2   1      119.94      126.59      2.57 o 
   5   2   1        1.84        0.36      0.81 o 
   6   2   1       55.14       53.59      2.60 o 
   7   2   1       15.19       12.94      1.79 o 
   8   2   1        0.08       -0.89      2.11 o 
   0   3   1     7536.93     7292.31     65.05 o 
   1   3   1    11289.03    10898.12     63.12 o 
   2   3   1      898.84      887.77      6.50 o 
   3   3   1        5.68        3.50      0.52 o 
   4   3   1        5.45        4.67      0.73 o 
   5   3   1       25.57       29.06      1.71 o 
   6   3   1      136.56      145.62      4.23 o 
   7   3   1       16.20       16.45      1.93 o 
   0   4   1      393.35      372.28      4.46 o 
   1   4   1     2943.41     2929.97     18.53 o 
   2   4   1       23.16       22.99      0.89 o 
   3   4   1      146.12      151.14      2.09 o 
   4   4   1       13.21       10.37      1.01 o 
   5   4   1        4.35        3.82      0.87 o 
   6   4   1        7.61        5.03      1.36 o 
   7   4   1       15.73       10.85      2.48 o 
   0   5   1       19.40       18.51      0.91 o 
   1   5   1      218.75      212.87      2.79 o 
   2   5   1      609.89      585.96      4.57 o 
   3   5   1      110.02      113.73      1.83 o 
   4   5   1        2.57        2.28      0.82 o 
   5   5   1       44.06       34.81      1.70 o 
   6   5   1       48.02       48.35      3.40 o 
   7   5   1       20.94       21.50      3.15 o 
   0   6   1      127.41      123.64      2.28 o 
   1   6   1      616.31      597.95      4.95 o 
   2   6   1     2039.22     2051.09     14.58 o 
   3   6   1       22.15       19.36      0.80 o 
   4   6   1       10.48       10.87      1.10 o 
   5   6   1      127.81      113.23      3.29 o 
   6   6   1       12.98       12.83      1.65 o 
   7   6   1       30.18       33.46      3.72 o 
   0   7   1       21.92       26.62      1.86 o 
   1   7   1      127.65      139.93      2.01 o 
   2   7   1       90.63       88.01      1.89 o 
   3   7   1       82.34       80.34      1.86 o 
   4   7   1       13.69       11.76      1.36 o 
   5   7   1       59.15       53.45      3.16 o 
   6   7   1        7.32        6.95      1.49 o 
   7   7   1        9.44        6.66      2.46 o 
   0   8   1       49.32       48.46      2.15 o 
   1   8   1      461.19      467.96      4.88 o 
   2   8   1       70.09       73.62      1.87 o 
   3   8   1      209.95      197.91      3.39 o 
   4   8   1       34.10       28.22      1.92 o 
   5   8   1       17.62       17.64      2.84 o 
   6   8   1        1.45        1.45      1.33 o 
   7   8   1        1.29        1.01      1.86 o 
   0   9   1        6.81        7.83      0.97 o 
   1   9   1       51.23       53.36      1.68 o 
   2   9   1        5.76        5.93      1.02 o 
   3   9   1       63.41       66.92      2.55 o 
   4   9   1       66.24       56.76      2.63 o 
   5   9   1       10.32        9.19      1.55 o 
   6   9   1        1.23        1.59      1.41 o 
   0  10   1      510.71      508.24      7.58 o 
   1  10   1       49.63       47.50      1.74 o 
   2  10   1        8.79        8.01      1.02 o 
   3  10   1       24.02       26.18      1.83 o 
   4  10   1       42.12       44.63      2.49 o 
   5  10   1       38.34       35.86      2.50 o 
   6  10   1        2.46        1.01      1.45 o 
   0  11   1      199.42      196.18      5.44 o 
   1  11   1       15.53       14.17      1.21 o 
   2  11   1       16.33       17.05      1.37 o 
   3  11   1        0.15        0.23      1.06 o 
   4  11   1       30.27       32.91      2.25 o 
   5  11   1        2.34        2.13      1.41 o 
   6  11   1        3.54        4.30      1.78 o 
   0  12   1        3.35        3.92      1.58 o 
   1  12   1       22.56       20.08      1.71 o 
   2  12   1       25.83       31.31      1.74 o 
   3  12   1        9.99        8.97      1.54 o 
   4  12   1        9.17        6.07      1.48 o 
   5  12   1        5.26        2.34      1.61 o 
   0  13   1        4.45        1.60      1.65 o 
   1  13   1       38.27       38.01      2.28 o 
   2  13   1        1.61        2.19      1.36 o 
   3  13   1       17.58       12.12      1.75 o 
   4  13   1        7.76        7.68      1.71 o 
   5  13   1        4.95        6.07      1.82 o 
   0  14   1        0.00        1.03      1.81 o 
   1  14   1        4.80        4.82      1.43 o 
   2  14   1        2.57        3.43      1.62 o 
   3  14   1        3.43        3.41      1.83 o 
   4  14   1        2.99        2.53      1.89 o 
   0  15   1        8.59        7.31      2.23 o 
   1  15   1        4.68        5.43      1.49 o 
   2  15   1       12.87       10.24      2.78 o 
   3  15   1        2.92        3.96      1.96 o 
   0  16   1       12.24       11.40      2.79 o 
   1  16   1        1.54        1.22      1.51 o 
   2  16   1        5.73        5.85      1.99 o 
   0   0   2     1130.54     1077.64     22.67 o 
   1   0   2     1041.99     1004.63     10.92 o 
   2   0   2        2.18        1.88      0.60 o 
   3   0   2      582.57      601.33      7.31 o 
   4   0   2      223.78      234.42      3.88 o 
   5   0   2      165.83      163.29      4.74 o 
   6   0   2       18.34       22.51      2.72 o 
   7   0   2       14.17       24.43      3.07 o 
   8   0   2        0.31       -0.35      2.15 o 
   0   1   2     8576.92     7808.76     70.91 o 
   1   1   2      837.08      838.35      5.42 o 
   2   1   2      124.55      133.55      1.54 o 
   3   1   2       64.43       72.33      1.38 o 
   4   1   2       21.76       23.59      1.21 o 
   5   1   2       22.05       21.94      1.32 o 
   6   1   2      203.61      211.80      4.46 o 
   7   1   2       12.04       11.18      1.71 o 
   8   1   2        3.40        2.24      1.62 o 
   0   2   2     1073.38      996.86      8.82 o 
   1   2   2    14177.23    13446.83     77.57 o 
   2   2   2      403.63      421.22      3.62 o 
   3   2   2      675.82      697.88      5.75 o 
   4   2   2       16.24       14.10      1.04 o 
   5   2   2       68.05       69.37      2.30 o 
   6   2   2        3.72        6.50      1.32 o 
   7   2   2        0.95       -0.82      1.23 o 
   0   3   2     1477.19     1441.86     12.64 o 
   1   3   2     8087.21     7842.62     45.47 o 
   2   3   2      180.50      190.73      2.30 o 
   3   3   2      628.15      673.84      5.65 o 
   4   3   2        1.67        2.14      0.56 o 
   5   3   2       60.23       60.84      2.24 o 
   6   3   2       89.18       89.55      3.92 o 
   7   3   2       43.99       43.16      2.67 o 
   0   4   2      165.67      154.39      2.49 o 
   1   4   2     1362.82     1315.32      8.96 o 
   2   4   2       58.07       63.02      1.31 o 
   3   4   2      132.55      137.33      2.06 o 
   4   4   2       11.96       14.02      1.05 o 
   5   4   2        5.21        3.90      0.92 o 
   6   4   2        3.41        4.36      1.33 o 
   7   4   2       16.40       18.02      2.51 o 
   0   5   2        7.79        7.89      0.71 o 
   1   5   2      221.51      238.39      2.64 o 
   2   5   2     1387.30     1494.71      9.92 o 
   3   5   2       61.85       64.78      1.47 o 
   4   5   2       27.29       25.44      1.32 o 
   5   5   2       16.29       13.94      1.23 o 
   6   5   2        1.80       -0.55      1.26 o 
   7   5   2       22.13       23.46      3.11 o 
   0   6   2      177.28      165.61      2.72 o 
   1   6   2      869.46      848.54      8.32 o 
   2   6   2      977.74      964.28      7.44 o 
   3   6   2      115.03      114.52      1.84 o 
   4   6   2       32.18       35.46      1.69 o 
   5   6   2       16.59       11.22      1.57 o 
   6   6   2        8.90        7.36      1.44 o 
   7   6   2       12.79       16.66      3.83 o 
   0   7   2       20.01       19.15      1.13 o 
   1   7   2     1130.26     1152.21      8.60 o 
   2   7   2      256.89      254.68      3.00 o 
   3   7   2      142.88      145.90      2.49 o 
   4   7   2        8.02       10.14      1.34 o 
   5   7   2       65.15       51.07      3.08 o 
   6   7   2        6.46        5.18      1.39 o 
   7   7   2       12.90       14.51      2.96 o 
   0   8   2        7.89        7.97      0.90 o 
   1   8   2      210.77      209.65      3.37 o 
   2   8   2       16.34       18.42      0.93 o 
   3   8   2       55.81       51.64      2.10 o 
   4   8   2       14.62       10.40      1.44 o 
   5   8   2       14.62       18.15      2.53 o 
   6   8   2        0.48       -0.26      1.27 o 
   7   8   2        1.02        0.53      1.82 o 
   0   9   2       50.38       54.99      1.96 o 
   1   9   2        2.32        2.00      0.64 o 
   2   9   2       18.53       22.64      1.32 o 
   3   9   2       97.36       95.22      2.88 o 
   4   9   2       42.55       40.30      2.59 o 
   5   9   2        0.37        1.50      1.20 o 
   6   9   2        0.50       -1.28      1.28 o 
   0  10   2      204.76      207.38      6.96 o 
   1  10   2       24.49       26.76      1.59 o 
   2  10   2       78.44       83.39      2.27 o 
   3  10   2       24.92       25.37      2.11 o 
   4  10   2       20.70       21.88      1.89 o 
   5  10   2       17.28       13.23      1.78 o 
   6  10   2        0.71       -1.41      1.41 o 
   0  11   2        4.09        6.78      2.41 o 
   1  11   2       21.18       21.71      1.38 o 
   2  11   2       10.23       10.85      1.22 o 
   3  11   2        3.88        3.21      1.16 o 
   4  11   2       27.35       29.18      2.15 o 
   5  11   2       16.73       19.43      2.34 o 
   6  11   2        6.48        6.88      1.85 o 
   0  12   2       29.18       25.25      3.05 o 
   1  12   2       30.40       29.34      1.96 o 
   2  12   2        5.07        2.72      1.01 o 
   3  12   2       70.86       69.73      2.96 o 
   4  12   2       15.25       14.06      1.84 o 
   5  12   2        2.19       -0.30      1.45 o 
   0  13   2        3.69        1.37      1.65 o 
   1  13   2        7.55        5.02      1.28 o 
   2  13   2        8.11        8.00      1.55 o 
   3  13   2        6.49        3.96      1.56 o 
   4  13   2        0.81        1.77      1.48 o 
   5  13   2        3.54        1.86      1.67 o 
   0  14   2       74.60       79.67      4.53 o 
   1  14   2        5.23        3.41      1.33 o 
   2  14   2       25.72       23.17      2.44 o 
   3  14   2       17.22       16.34      2.31 o 
   4  14   2        0.94        0.10      1.64 o 
   0  15   2        2.37       -0.59      1.84 o 
   1  15   2        8.43        8.13      1.68 o 
   2  15   2       12.64       12.84      2.17 o 
   3  15   2        0.80        2.30      1.84 o 
   0  16   2       17.11       20.40      3.02 o 
   1  16   2       14.25       13.27      2.07 o 
   2  16   2        2.96       -0.19      1.75 o 
   1   0   3      120.84      101.88      1.75 o 
   2   0   3        7.31        7.74      0.75 o 
   3   0   3       38.73       37.19      1.63 o 
   4   0   3      322.61      342.10      5.78 o 
   5   0   3        6.99        7.02      1.39 o 
   6   0   3       75.09       74.94      6.09 o 
   7   0   3        3.84        4.63      2.03 o 
   0   1   3     1487.18     1440.31     12.42 o 
   1   1   3      102.17       93.80      1.11 o 
   2   1   3       74.58       71.05      1.26 o 
   3   1   3      567.71      609.41      5.28 o 
   4   1   3       58.60       61.85      1.65 o 
   5   1   3      197.77      200.55      3.59 o 
   6   1   3      116.95      114.03      3.45 o 
   7   1   3       16.21       13.03      1.78 o 
   0   2   3     1140.08     1090.28      9.73 o 
   1   2   3      579.79      543.22      3.88 o 
   2   2   3      249.66      234.67      2.30 o 
   3   2   3      257.29      263.90      2.99 o 
   4   2   3      225.38      241.87      3.38 o 
   5   2   3       89.63       90.90      2.83 o 
   6   2   3       82.84       86.43      3.15 o 
   7   2   3        0.76        0.78      1.28 o 
   0   3   3        7.40        7.40      1.10 o 
   1   3   3      853.92      825.75      5.63 o 
   2   3   3      213.77      232.34      2.33 o 
   3   3   3      442.89      456.61      4.33 o 
   4   3   3       81.17       82.19      2.15 o 
   5   3   3      197.46      203.69      3.77 o 
   6   3   3       21.70       28.22      2.50 o 
   7   3   3       11.86        9.74      1.67 o 
   0   4   3     1823.18     1758.31     15.56 o 
   1   4   3      571.20      568.49      4.26 o 
   2   4   3      264.37      256.85      2.62 o 
   3   4   3       47.59       40.89      1.24 o 
   4   4   3        4.20        4.26      0.79 o 
   5   4   3       26.49       24.46      1.50 o 
   6   4   3       82.99       80.49      5.12 o 
   7   4   3       17.86       18.74      2.69 o 
   0   5   3      220.15      221.67      3.38 o 
   1   5   3      689.43      665.84      4.97 o 
   2   5   3     1570.09     1547.84     10.73 o 
   3   5   3        0.72        0.77      0.51 o 
   4   5   3      177.10      179.91      2.99 o 
   5   5   3       27.27       22.63      1.48 o 
   6   5   3        7.04        4.54      1.60 o 
   7   5   3        0.74        0.25      1.92 o 
   0   6   3       16.35       19.66      1.60 o 
   1   6   3       12.03       10.95      0.73 o 
   2   6   3     1344.04     1347.75      9.83 o 
   3   6   3        6.45        5.79      0.69 o 
   4   6   3      138.94      138.53      2.89 o 
   5   6   3       33.08       28.29      1.96 o 
   6   6   3       10.41       11.93      1.62 o 
   7   6   3        4.08        2.25      2.09 o 
   0   7   3       21.44       22.43      1.21 o 
   1   7   3      206.24      224.19      2.85 o 
   2   7   3      302.16      303.83      3.56 o 
   3   7   3       49.35       45.35      1.57 o 
   4   7   3       26.75       26.75      1.79 o 
   5   7   3        6.36        2.28      1.12 o 
   6   7   3        0.91        1.34      1.25 o 
   7   7   3       12.60       16.31      2.92 o 
   0   8   3        5.26        5.68      0.85 o 
   1   8   3      218.93      217.01      2.81 o 
   2   8   3      294.13      298.57      3.49 o 
   3   8   3      215.07      209.93      3.56 o 
   4   8   3       67.63       68.41      2.69 o 
   5   8   3       24.25       20.97      2.00 o 
   6   8   3        2.99        2.50      1.36 o 
   7   8   3        0.90        2.58      4.56 o 
   0   9   3       88.76       94.68      2.39 o 
   1   9   3       36.61       35.62      1.33 o 
   2   9   3       35.83       36.70      1.58 o 
   3   9   3      153.60      157.31      3.39 o 
   4   9   3        8.07        5.15      1.26 o 
   5   9   3        2.41        1.80      1.36 o 
   6   9   3        4.56        5.77      1.64 o 
   0  10   3      280.06      307.54     10.91 o 
   1  10   3       11.96       11.37      1.11 o 
   2  10   3       90.07       86.96      2.33 o 
   3  10   3       60.09       58.13      2.78 o 
   4  10   3       16.15       15.15      1.70 o 
   5  10   3        4.10        5.18      1.48 o 
   6  10   3        2.11        3.77      1.64 o 
   0  11   3       21.51       18.28      2.13 o 
   1  11   3       52.09       52.12      2.13 o 
   2  11   3       10.50       10.14      1.35 o 
   3  11   3        1.65        1.38      1.11 o 
   4  11   3        7.11        7.16      1.51 o 
   5  11   3        0.40        0.02      1.34 o 
   6  11   3        1.30        1.77      3.22 o 
   0  12   3       71.09       65.53      4.55 o 
   1  12   3       71.77       69.80      2.71 o 
   2  12   3       11.80       11.93      1.85 o 
   3  12   3       32.75       30.26      2.10 o 
   4  12   3        3.84        1.76      1.37 o 
   5  12   3        4.73        4.93      1.72 o 
   0  13   3       24.11       15.04      2.92 o 
   1  13   3        2.09        1.34      1.22 o 
   2  13   3       11.28        9.71      1.67 o 
   3  13   3        2.85        4.18      1.54 o 
   4  13   3        3.47        2.96      1.53 o 
   5  13   3        1.73        2.98      3.61 o 
   0  14   3       91.32       97.70      6.65 o 
   1  14   3       13.24       14.15      1.78 o 
   2  14   3        6.95        8.10      1.85 o 
   3  14   3        1.47        1.38      1.69 o 
   4  14   3        0.51       -1.57      1.57 o 
   0  15   3       10.10       12.54      2.61 o 
   1  15   3        3.14        2.90      1.45 o 
   2  15   3        5.63        2.86      1.79 o 
   3  15   3        1.17        0.31      1.67 o 
   0  16   3        4.53        5.67      2.48 o 
   1  16   3        9.90        7.38      1.91 o 
   2  16   3        5.41        5.05      2.00 o 
   0   0   4     5121.32     4634.80     66.27 o 
   1   0   4      240.69      230.43      3.12 o 
   2   0   4        1.79        1.61      0.70 o 
   3   0   4       29.79       33.96      1.56 o 
   4   0   4        0.15        0.80      0.73 o 
   5   0   4      123.77      134.59      3.89 o 
   6   0   4       87.68       89.30      4.51 o 
   7   0   4        6.05        5.91      2.21 o 
   0   1   4     1062.24     1011.71      9.99 o 
   1   1   4      467.80      475.09      3.50 o 
   2   1   4      673.60      662.49      5.16 o 
   3   1   4      147.76      157.64      2.21 o 
   4   1   4      111.21      120.00      1.99 o 
   5   1   4      141.20      142.13      3.06 o 
   6   1   4      105.63      107.53      3.87 o 
   7   1   4       19.17       16.79      1.91 o 
   0   2   4       49.63       52.01      1.29 o 
   1   2   4       20.70       20.97      0.62 o 
   2   2   4      336.06      328.58      2.96 o 
   3   2   4      219.41      232.97      2.57 o 
   4   2   4      118.82      114.96      2.31 o 
   5   2   4      360.15      366.04      5.21 o 
   6   2   4       30.45       29.28      2.07 o 
   7   2   4        2.81        2.81      1.35 o 
   0   3   4       91.02       89.50      1.71 o 
   1   3   4      268.12      263.27      2.40 o 
   2   3   4       55.59       54.08      1.11 o 
   3   3   4      135.13      142.55      2.15 o 
   4   3   4      102.87      100.55      2.01 o 
   5   3   4       51.65       49.07      2.14 o 
   6   3   4       10.08        8.11      1.48 o 
   7   3   4        5.79        4.07      1.56 o 
   0   4   4     2196.63     2150.91     18.86 o 
   1   4   4      347.57      340.75      3.00 o 
   2   4   4       43.41       47.67      1.12 o 
   3   4   4      187.46      189.37      2.58 o 
   4   4   4      187.96      196.24      2.87 o 
   5   4   4       59.46       60.99      2.13 o 
   6   4   4       12.48        7.78      1.50 o 
   7   4   4       21.36       24.89      2.85 o 
   0   5   4      196.40      197.47      3.21 o 
   1   5   4       28.06       30.88      0.90 o 
   2   5   4      828.56      832.26      6.24 o 
   3   5   4       11.39       12.23      0.93 o 
   4   5   4      371.64      363.46      4.55 o 
   5   5   4       34.68       35.80      1.90 o 
   6   5   4        1.80        0.83      1.27 o 
   7   5   4        7.58        5.65      2.65 o 
   0   6   4       72.10       70.06      1.85 o 
   1   6   4      215.39      213.22      2.36 o 
   2   6   4      304.27      316.51      3.18 o 
   3   6   4      348.35      359.52      3.92 o 
   4   6   4       24.72       22.84      1.50 o 
   5   6   4        1.28        1.49      1.04 o 
   6   6   4        0.38       -0.15      1.10 o 
   7   6   4        4.43        3.40      2.14 o 
   0   7   4       17.74       21.14      1.23 o 
   1   7   4      113.08      117.46      1.73 o 
   2   7   4      277.22      271.16      3.24 o 
   3   7   4        5.98        5.70      0.85 o 
   4   7   4       24.73       28.30      1.98 o 
   5   7   4       18.28       15.53      1.64 o 
   6   7   4        1.13       -0.62      1.16 o 
   7   7   4       11.60       11.47      2.69 o 
   0   8   4       70.86       71.52      2.18 o 
   1   8   4       14.80       13.98      0.94 o 
   2   8   4      373.45      368.72      4.05 o 
   3   8   4       54.20       53.68      2.05 o 
   4   8   4        9.28        7.78      1.33 o 
   5   8   4       31.43       30.94      2.18 o 
   6   8   4        5.71        5.35      1.51 o 
   0   9   4       26.05       23.71      1.52 o 
   1   9   4        5.06        5.67      0.78 o 
   2   9   4      141.22      141.56      2.71 o 
   3   9   4      230.39      231.09      4.33 o 
   4   9   4       16.54       16.15      1.65 o 
   5   9   4       10.30       12.00      1.64 o 
   6   9   4        5.81        6.95      1.66 o 
   0  10   4       17.48       19.58      3.08 o 
   1  10   4        9.95        9.44      1.01 o 
   2  10   4      135.28      137.26      2.79 o 
   3  10   4       58.30       57.67      2.55 o 
   4  10   4       12.93        9.78      1.55 o 
   5  10   4        2.98       -0.25      1.31 o 
   6  10   4        4.25        4.79      1.72 o 
   0  11   4       36.14       37.49      3.69 o 
   1  11   4       91.25       89.34      2.64 o 
   2  11   4       46.90       48.94      2.26 o 
   3  11   4       22.60       22.23      1.99 o 
   4  11   4        7.69        5.95      1.52 o 
   5  11   4        1.40       -1.03      1.39 o 
   0  12   4        4.37        3.54      1.65 o 
   1  12   4       26.22       29.46      2.93 o 
   2  12   4       14.68       12.42      1.54 o 
   3  12   4       17.96       18.68      1.87 o 
   4  12   4       14.59       11.92      1.77 o 
   5  12   4        0.38       -1.48      1.48 o 
   0  13   4       23.58       28.14      6.86 o 
   1  13   4       63.67       64.20      2.96 o 
   2  13   4        6.18        3.54      1.46 o 
   3  13   4        1.94       -0.03      1.57 o 
   4  13   4        5.76        4.34      1.60 o 
   0  14   4       72.47       71.75      4.36 o 
   1  14   4       33.29       33.25      3.06 o 
   2  14   4        6.60        5.84      1.68 o 
   3  14   4        0.41        1.45      1.74 o 
   4  14   4        1.23        0.62      1.70 o 
   0  15   4      146.07      157.98      6.13 o 
   1  15   4       11.79        6.38      1.62 o 
   2  15   4        0.58        1.98      1.72 o 
   3  15   4        0.03        1.17      1.84 o 
   0  16   4        8.02       10.08      2.68 o 
   1  16   4        3.59        4.84      1.74 o 
   2  16   4        5.45        3.05      3.68 o 
   1   0   5      310.68      301.59      3.92 o 
   2   0   5        0.01       -0.19      0.60 o 
   3   0   5      241.42      262.76      4.05 o 
   4   0   5       85.02       84.68      2.42 o 
   5   0   5        1.08        0.62      1.12 o 
   6   0   5       90.60       90.23      4.54 o 
   7   0   5       11.85       14.01      2.57 o 
   0   1   5      337.53      343.96      3.77 o 
   1   1   5      159.79      147.66      1.58 o 
   2   1   5     1520.38     1556.54     10.65 o 
   3   1   5        7.49        4.49      0.69 o 
   4   1   5       44.75       47.42      1.41 o 
   5   1   5       58.77       65.07      2.31 o 
   6   1   5        2.13        2.21      1.18 o 
   7   1   5        3.63        3.02      1.42 o 
   0   2   5      392.91      338.79      4.19 o 
   1   2   5      520.01      508.81      3.87 o 
   2   2   5      295.75      284.97      2.77 o 
   3   2   5      415.80      432.80      3.96 o 
   4   2   5      203.47      201.15      3.16 o 
   5   2   5      156.02      158.90      3.18 o 
   6   2   5       17.59       19.01      2.02 o 
   7   2   5       31.50       33.04      2.98 o 
   0   3   5        0.47        1.17      0.52 o 
   1   3   5      434.31      442.31      4.03 o 
   2   3   5       65.64       64.82      1.65 o 
   3   3   5      238.53      245.69      2.75 o 
   4   3   5       39.99       37.81      1.43 o 
   5   3   5      219.25      218.99      4.00 o 
   6   3   5        8.70        8.73      1.52 o 
   7   3   5        3.58        3.36      1.51 o 
   0   4   5     4189.25     4132.93     34.94 o 
   1   4   5       25.57       26.70      1.01 o 
   2   4   5      113.46      120.51      1.76 o 
   3   4   5        2.73        1.05      0.48 o 
   4   4   5      177.59      168.30      2.73 o 
   5   4   5      125.72      127.64      2.96 o 
   6   4   5        5.93        3.02      1.38 o 
   7   4   5       12.17       10.78      2.34 o 
   0   5   5      129.79      146.16      2.63 o 
   1   5   5      139.36      138.11      2.00 o 
   2   5   5      103.95      112.36      1.74 o 
   3   5   5       28.70       28.67      1.21 o 
   4   5   5      703.89      707.35      6.59 o 
   5   5   5       21.93       23.07      1.66 o 
   6   5   5        3.04        4.28      1.43 o 
   7   5   5        6.44        6.55      2.33 o 
   0   6   5       10.58        9.38      0.93 o 
   1   6   5      334.73      326.87      3.19 o 
   2   6   5       75.22       79.67      1.53 o 
   3   6   5       39.20       41.22      1.41 o 
   4   6   5      291.58      296.10      4.47 o 
   5   6   5        5.95        4.42      1.30 o 
   6   6   5        3.53        3.53      1.41 o 
   7   6   5        4.21        1.81      2.10 o 
   0   7   5      134.66      139.36      2.77 o 
   1   7   5      493.52      506.92      4.44 o 
   2   7   5       46.76       45.54      1.53 o 
   3   7   5      432.66      426.40      4.93 o 
   4   7   5       31.91       34.18      1.82 o 
   5   7   5        3.56        3.48      1.20 o 
   6   7   5        8.03        6.43      1.58 o 
   7   7   5        2.60        1.41      2.11 o 
   0   8   5      110.58      121.50      3.07 o 
   1   8   5      111.21      110.43      2.02 o 
   2   8   5       55.61       52.01      1.60 o 
   3   8   5        9.18        7.98      1.03 o 
   4   8   5       17.51       18.97      2.01 o 
   5   8   5        0.50        1.04      1.17 o 
   6   8   5        8.86       10.75      1.78 o 
   0   9   5        3.95        4.17      0.93 o 
   1   9   5       18.37       16.85      1.13 o 
   2   9   5      254.37      240.41      3.60 o 
   3   9   5      141.48      143.76      3.16 o 
   4   9   5        7.20        6.92      1.36 o 
   5   9   5        5.04        4.20      1.39 o 
   6   9   5        7.02        9.21      1.75 o 
   0  10   5        1.69        0.57      1.04 o 
   1  10   5        8.09        7.87      1.01 o 
   2  10   5      109.75      109.33      2.61 o 
   3  10   5       48.14       38.58      2.20 o 
   4  10   5        0.14        1.04      1.17 o 
   5  10   5        2.69        1.29      1.42 o 
   6  10   5       31.90       38.52      2.83 o 
   0  11   5        1.47        1.11      1.42 o 
   1  11   5      212.18      220.35      3.92 o 
   2  11   5       54.61       54.04      2.09 o 
   3  11   5       67.66       64.90      2.80 o 
   4  11   5       28.94       27.08      2.24 o 
   5  11   5        3.55        3.19      1.59 o 
   0  12   5       21.73       25.71      3.75 o 
   1  12   5      160.29      171.39      5.51 o 
   2  12   5       34.15       32.91      2.10 o 
   3  12   5       12.68        9.19      1.57 o 
   4  12   5       49.11       46.40      2.76 o 
   5  12   5        1.76        2.44      1.71 o 
   0  13   5       16.32       19.45      2.56 o 
   1  13   5       50.59       50.42      2.60 o 
   2  13   5        8.77        9.07      1.68 o 
   3  13   5       20.00       16.52      2.05 o 
   4  13   5       12.46        9.88      1.82 o 
   0  14   5       32.39       37.57      3.49 o 
   1  14   5        4.52        4.19      1.39 o 
   2  14   5        0.63       -0.20      1.40 o 
   3  14   5       11.05        7.00      2.06 o 
   4  14   5       22.18       20.23      2.94 o 
   0  15   5       39.94       44.47      4.58 o 
   1  15   5       24.00       21.84      2.23 o 
   2  15   5        2.65        4.63      1.83 o 
   3  15   5        3.64        1.91      1.92 o 
   0  16   5        0.74        1.67      2.26 o 
   1  16   5        5.59        5.88      1.84 o 
   0   0   6      251.03      267.58      4.49 o 
   1   0   6     1465.44     1412.42     14.13 o 
   2   0   6     1415.26     1533.99     15.63 o 
   3   0   6      191.42      176.36      3.29 o 
   4   0   6        0.79       -0.40      0.77 o 
   5   0   6       11.40       10.85      1.67 o 
   6   0   6       85.83       84.06      4.44 o 
   7   0   6        0.03        1.01      2.19 o 
   0   1   6      925.87      879.66      8.41 o 
   1   1   6     1957.80     1923.29     12.65 o 
   2   1   6       98.49       86.06      1.52 o 
   3   1   6       92.21       87.01      1.64 o 
   4   1   6       49.03       47.45      1.46 o 
   5   1   6      160.40      174.43      3.21 o 
   6   1   6       42.86       51.50      2.62 o 
   7   1   6       24.10       22.65      3.17 o 
   0   2   6      547.64      527.64      5.61 o 
   1   2   6      184.47      203.11      2.09 o 
   2   2   6      313.06      336.63      3.17 o 
   3   2   6       44.33       47.87      1.36 o 
   4   2   6       27.36       28.00      1.44 o 
   5   2   6      122.77      126.01      2.86 o 
   6   2   6       35.31       41.02      2.38 o 
   7   2   6        8.17        5.80      1.58 o 
   0   3   6     2505.63     2629.41     24.89 o 
   1   3   6      255.68      266.73      2.69 o 
   2   3   6       60.47       67.58      1.58 o 
   3   3   6      412.72      436.09      4.10 o 
   4   3   6       76.89       78.62      2.04 o 
   5   3   6        5.33        2.61      1.04 o 
   6   3   6        0.02       -0.24      1.02 o 
   7   3   6        8.30        8.01      1.82 o 
   0   4   6       65.56       68.16      1.91 o 
   1   4   6      173.62      187.68      2.24 o 
   2   4   6       76.66       80.18      1.72 o 
   3   4   6      425.44      434.35      4.14 o 
   4   4   6      409.82      408.47      4.60 o 
   5   4   6       57.07       57.74      2.29 o 
   6   4   6       11.10       12.32      1.80 o 
   7   4   6        7.35        7.94      1.74 o 
   0   5   6      196.38      217.23      4.03 o 
   1   5   6      558.81      579.55      4.73 o 
   2   5   6       68.08       59.69      1.35 o 
   3   5   6       69.10       58.39      1.48 o 
   4   5   6       87.48       85.75      2.13 o 
   5   5   6        8.23        8.13      1.27 o 
   6   5   6        0.80        1.03      1.32 o 
   7   5   6        1.24        1.41      1.84 o 
   0   6   6        0.49        0.01      0.62 o 
   1   6   6       25.59       23.61      0.98 o 
   2   6   6       22.75       21.25      0.99 o 
   3   6   6      138.87      130.28      2.15 o 
   4   6   6      166.54      169.64      3.36 o 
   5   6   6       11.10        9.75      1.33 o 
   6   6   6        5.49        3.53      1.58 o 
   7   6   6        3.82        6.04      2.42 o 
   0   7   6       85.54       84.09      2.26 o 
   1   7   6       23.20       25.62      1.02 o 
   2   7   6      108.29      104.39      2.02 o 
   3   7   6       31.39       34.88      1.60 o 
   4   7   6       14.61       15.77      1.43 o 
   5   7   6       74.27       75.23      3.02 o 
   6   7   6        9.93        8.05      1.63 o 
   0   8   6        6.08        5.39      0.96 o 
   1   8   6       85.36       84.90      1.84 o 
   2   8   6      128.18      128.34      2.50 o 
   3   8   6      451.36      450.72      5.31 o 
   4   8   6       64.08       66.40      2.75 o 
   5   8   6       37.45       39.64      2.62 o 
   6   8   6       11.44       12.32      2.29 o 
   0   9   6       26.23       27.98      1.63 o 
   1   9   6       34.64       36.77      1.53 o 
   2   9   6      198.53      206.71      3.13 o 
   3   9   6      309.36      316.99      4.81 o 
   4   9   6        0.94        2.60      1.23 o 
   5   9   6        4.84        4.93      1.48 o 
   6   9   6        0.43        1.21      1.54 o 
   0  10   6       12.77       13.71      1.59 o 
   1  10   6        5.97        5.46      1.22 o 
   2  10   6       58.71       59.61      2.42 o 
   3  10   6       15.15       15.76      1.90 o 
   4  10   6        8.12        7.90      1.50 o 
   5  10   6        2.92        3.09      1.45 o 
   6  10   6        7.08        9.17      1.98 o 
   0  11   6        0.71        0.68      1.22 o 
   1  11   6       28.65       29.92      1.82 o 
   2  11   6       50.92       55.04      2.30 o 
   3  11   6       34.61       30.55      2.12 o 
   4  11   6       28.17       24.50      2.13 o 
   5  11   6        2.94        0.38      1.46 o 
   0  12   6        9.55        8.14      1.97 o 
   1  12   6       98.01      105.77      3.02 o 
   2  12   6        7.86        7.80      1.43 o 
   3  12   6       13.39       10.20      1.66 o 
   4  12   6       20.02       18.71      2.55 o 
   5  12   6        8.07       12.35      2.05 o 
   0  13   6       17.74       19.94      2.64 o 
   1  13   6       43.19       43.01      2.48 o 
   2  13   6        3.91        1.76      1.40 o 
   3  13   6       13.70       13.80      2.32 o 
   4  13   6       15.67       13.28      2.01 o 
   0  14   6       11.54        9.71      2.38 o 
   1  14   6       21.25       19.27      1.94 o 
   2  14   6        2.96        1.80      1.46 o 
   3  14   6        7.24        4.54      1.86 o 
   0  15   6       91.59       95.23      5.24 o 
   1  15   6        1.30        1.61      1.57 o 
   2  15   6        5.41        6.31      1.95 o 
   0  16   6       17.03       20.66      3.19 o 
   1  16   6        1.79        1.81      1.79 o 
   1   0   7     1143.45     1166.76     12.41 o 
   2   0   7     1825.18     1980.64     18.12 o 
   3   0   7       25.91       29.93      1.55 o 
   4   0   7       44.76       44.32      2.03 o 
   5   0   7       58.13       59.13      3.02 o 
   6   0   7      113.22      126.14      5.12 o 
   7   0   7        4.88        8.28      2.40 o 
   0   1   7        0.03       -0.28      0.42 o 
   1   1   7      926.57      973.85      7.13 o 
   2   1   7      128.31      136.11      1.94 o 
   3   1   7        5.11        3.97      0.61 o 
   4   1   7       31.11       28.86      1.25 o 
   5   1   7       29.60       32.12      1.69 o 
   6   1   7       26.70       24.96      1.98 o 
   7   1   7        5.69        2.46      1.46 o 
   0   2   7       19.24       22.76      1.32 o 
   1   2   7     1002.72     1081.33      7.42 o 
   2   2   7      611.98      635.54      5.09 o 
   3   2   7      149.18      161.85      2.39 o 
   4   2   7       89.48       89.26      2.23 o 
   5   2   7      150.75      155.89      3.21 o 
   6   2   7       42.62       51.09      3.12 o 
   7   2   7       17.69       15.92      1.90 o 
   0   3   7      103.65      119.41      2.29 o 
   1   3   7      446.55      488.64      4.04 o 
   2   3   7        7.95       11.05      0.71 o 
   3   3   7      168.49      169.89      2.61 o 
   4   3   7       18.67       16.42      1.29 o 
   5   3   7       64.03       68.87      2.56 o 
   6   3   7        1.86        2.00      1.18 o 
   7   3   7        1.82        1.78      1.48 o 
   0   4   7      426.79      411.34      6.78 o 
   1   4   7       22.76       24.75      1.13 o 
   2   4   7       56.63       61.35      1.38 o 
   3   4   7      104.52      101.38      1.85 o 
   4   4   7      178.41      178.70      2.95 o 
   5   4   7       20.65       18.69      1.61 o 
   6   4   7       18.02       17.25      2.04 o 
   7   4   7        7.12        5.37      1.77 o 
   0   5   7     1303.35     1349.05     13.10 o 
   1   5   7       84.27       79.19      1.49 o 
   2   5   7       17.14       13.60      0.82 o 
   3   5   7       89.23       85.79      1.79 o 
   4   5   7      280.60      269.81      3.72 o 
   5   5   7       17.86       17.55      1.50 o 
   6   5   7       11.93        8.63      1.78 o 
   7   5   7       10.22        7.26      2.21 o 
   0   6   7      214.49      234.70      3.83 o 
   1   6   7       94.09       92.36      1.78 o 
   2   6   7       25.25       25.23      1.07 o 
   3   6   7      489.48      482.36      4.71 o 
   4   6   7       30.07       28.89      1.72 o 
   5   6   7        3.01        2.11      1.10 o 
   6   6   7       19.09       16.51      2.22 o 
   7   6   7        8.55        3.85      2.37 o 
   0   7   7       41.45       44.45      1.89 o 
   1   7   7      152.24      160.17      3.15 o 
   2   7   7       21.30       20.26      1.13 o 
   3   7   7      495.21      490.88      5.56 o 
   4   7   7        0.84        0.26      0.91 o 
   5   7   7        5.29        3.73      1.24 o 
   6   7   7       11.24        6.90      1.58 o 
   0   8   7       18.30       20.22      1.46 o 
   1   8   7        3.75        3.80      0.75 o 
   2   8   7       51.28       49.90      2.07 o 
   3   8   7      221.00      219.18      3.58 o 
   4   8   7       76.74       81.25      3.07 o 
   5   8   7        1.04        0.83      1.21 o 
   6   8   7        1.45        1.72      1.52 o 
   0   9   7        1.31        0.57      0.83 o 
   1   9   7        3.87        2.97      0.76 o 
   2   9   7      665.53      671.26      6.48 o 
   3   9   7        1.59        0.80      1.02 o 
   4   9   7        0.95        0.98      1.14 o 
   5   9   7        2.96        1.12      1.34 o 
   6   9   7        1.41        1.46      1.63 o 
   0  10   7        4.08        6.39      1.41 o 
   1  10   7       11.94       12.85      1.12 o 
   2  10   7      138.02      141.19      2.94 o 
   3  10   7       22.51       22.94      1.74 o 
   4  10   7       40.14       38.59      2.44 o 
   5  10   7       16.42       19.85      2.15 o 
   0  11   7        0.00       -1.14      1.14 o 
   1  11   7      135.49      137.11      3.17 o 
   2  11   7      138.72      144.61      4.10 o 
   3  11   7       62.29       68.92      2.88 o 
   4  11   7       38.53       41.24      2.64 o 
   5  11   7        3.21        4.58      1.76 o 
   0  12   7        0.00        1.42      1.58 o 
   1  12   7       87.55       93.47      3.87 o 
   2  12   7       34.91       33.40      2.23 o 
   3  12   7        3.86        2.33      1.35 o 
   4  12   7        0.56        1.29      1.49 o 
   5  12   7       39.11       48.85      6.50 o 
   0  13   7       57.34       61.37      4.57 o 
   1  13   7        5.03        3.42      1.37 o 
   2  13   7        3.07        0.39      1.27 o 
   3  13   7        4.34        5.78      1.73 o 
   4  13   7       25.01       32.19      2.81 o 
   0  14   7       19.17       19.13      2.82 o 
   1  14   7       15.60       14.27      1.85 o 
   2  14   7        2.45        1.91      1.57 o 
   3  14   7        3.54        4.77      1.93 o 
   0  15   7        2.06        8.35      2.52 o 
   1  15   7       13.61       16.51      2.17 o 
   2  15   7        2.59        2.87      1.90 o 
   0   0   8      172.20      189.42      3.71 o 
   1   0   8       99.40      104.01      3.09 o 
   2   0   8      132.32      111.06      2.40 o 
   3   0   8       74.11       77.80      3.38 o 
   4   0   8       67.21       70.08      2.51 o 
   5   0   8       79.01       83.78      3.52 o 
   6   0   8       48.14       50.97      3.71 o 
   7   0   8        7.62        9.19      2.47 o 
   0   1   8        8.52        7.26      0.63 o 
   1   1   8      668.68      698.04      5.55 o 
   2   1   8     1255.90     1322.01      9.54 o 
   3   1   8       45.09       42.30      1.33 o 
   4   1   8       33.56       34.54      1.39 o 
   5   1   8      110.11      114.57      2.76 o 
   6   1   8       53.40       62.71      2.83 o 
   7   1   8        1.60        1.15      1.43 o 
   0   2   8       16.24       16.45      1.27 o 
   1   2   8       52.10       53.46      1.09 o 
   2   2   8      311.78      313.96      3.82 o 
   3   2   8       19.27       21.62      1.08 o 
   4   2   8       38.55       41.03      1.64 o 
   5   2   8       63.80       61.77      2.52 o 
   6   2   8       11.53       11.60      1.60 o 
   7   2   8        2.77        0.21      1.48 o 
   0   3   8       93.04       87.36      2.00 o 
   1   3   8      515.51      515.16      4.29 o 
   2   3   8       30.60       29.46      1.03 o 
   3   3   8      272.37      277.31      3.21 o 
   4   3   8      301.24      297.84      4.11 o 
   5   3   8        3.03        3.01      1.00 o 
   6   3   8        0.48       -0.18      1.17 o 
   7   3   8       20.04       23.04      2.57 o 
   0   4   8      153.84      157.81      2.89 o 
   1   4   8      117.50      133.48      2.50 o 
   2   4   8       27.08       29.50      1.08 o 
   3   4   8        2.85        2.02      0.63 o 
   4   4   8      163.40      159.76      2.81 o 
   5   4   8        5.40        4.70      1.20 o 
   6   4   8        6.51        4.09      1.45 o 
   7   4   8        6.12        8.14      2.01 o 
   0   5   8      354.39      394.16      5.39 o 
   1   5   8       72.77       76.77      1.56 o 
   2   5   8       55.39       54.38      1.42 o 
   3   5   8      193.12      185.64      2.68 o 
   4   5   8      180.57      169.44      2.97 o 
   5   5   8        7.91        7.51      1.33 o 
   6   5   8        3.36        3.67      1.55 o 
   7   5   8        1.53        2.04      2.34 o 
   0   6   8      352.75      355.93      5.25 o 
   1   6   8       85.36       88.66      1.69 o 
   2   6   8       31.06       31.37      1.20 o 
   3   6   8      364.82      370.57      4.87 o 
   4   6   8       86.97       89.44      2.48 o 
   5   6   8       10.07       10.34      1.40 o 
   6   6   8        9.56        8.32      2.12 o 
   0   7   8       48.29       52.57      2.02 o 
   1   7   8       19.16       19.27      1.01 o 
   2   7   8       17.88       20.08      1.17 o 
   3   7   8      115.30      118.95      2.63 o 
   4   7   8       30.03       32.49      1.88 o 
   5   7   8        1.94        0.26      1.21 o 
   6   7   8        6.63        4.63      1.64 o 
   0   8   8      138.70      141.28      3.23 o 
   1   8   8      109.99      117.91      2.24 o 
   2   8   8      339.03      337.64      4.35 o 
   3   8   8      155.91      160.90      3.11 o 
   4   8   8        6.27        4.05      1.23 o 
   5   8   8        0.97       -0.25      1.24 o 
   6   8   8        1.90        0.75      1.58 o 
   0   9   8        1.15        1.37      1.12 o 
   1   9   8        0.18       -0.19      0.67 o 
   2   9   8       47.78       45.43      1.74 o 
   3   9   8       69.60       74.14      2.57 o 
   4   9   8       36.07       40.57      2.40 o 
   5   9   8        3.20        4.20      1.54 o 
   6   9   8       11.55        9.47      2.05 o 
   0  10   8        0.21       -0.17      1.13 o 
   1  10   8       25.85       25.30      1.42 o 
   2  10   8      159.45      168.11      4.11 o 
   3  10   8       34.79       34.00      2.02 o 
   4  10   8        6.33        6.17      1.51 o 
   5  10   8       16.49       18.15      2.11 o 
   0  11   8        0.69        1.22      1.31 o 
   1  11   8       15.73       14.38      1.45 o 
   2  11   8      122.14      124.10      3.18 o 
   3  11   8        4.75        1.69      1.35 o 
   4  11   8       13.97       11.59      1.78 o 
   5  11   8       20.11       24.92      2.57 o 
   0  12   8       44.46       43.79      3.34 o 
   1  12   8       19.89       21.99      1.75 o 
   2  12   8       22.52       22.01      3.14 o 
   3  12   8       30.70       28.74      2.83 o 
   4  12   8       34.30       40.88      3.41 o 
   0  13   8        0.92       -0.39      1.78 o 
   1  13   8       51.10       53.59      4.05 o 
   2  13   8       20.40       22.11      2.05 o 
   3  13   8        0.75       -0.64      1.51 o 
   4  13   8       13.25       14.53      2.31 o 
   0  14   8       16.83       14.59      2.79 o 
   1  14   8       18.77       17.39      1.98 o 
   2  14   8        2.81        4.31      1.89 o 
   3  14   8        0.73       -0.58      1.76 o 
   0  15   8       28.25       22.13      3.16 o 
   1  15   8        7.73        9.52      1.91 o 
   2  15   8        1.45        3.06      1.84 o 
   1   0   9       27.75       30.73      1.69 o 
   2   0   9      132.30      135.95      2.64 o 
   3   0   9        0.26       -0.25      0.73 o 
   4   0   9        3.97        4.91      1.09 o 
   5   0   9      310.43      315.74      6.84 o 
   6   0   9        0.49        0.38      2.04 o 
   7   0   9        3.31        1.91      2.40 o 
   0   1   9       18.55       23.63      1.79 o 
   1   1   9       39.05       44.37      1.59 o 
   2   1   9      188.79      196.92      2.45 o 
   3   1   9      114.63      122.11      2.11 o 
   4   1   9       75.27       75.96      1.89 o 
   5   1   9        0.58        0.04      0.92 o 
   6   1   9       18.55       17.68      2.04 o 
   7   1   9        0.59        0.38      1.65 o 
   0   2   9      179.16      196.23      2.99 o 
   1   2   9      669.85      704.09      5.77 o 
   2   2   9      222.98      222.66      2.80 o 
   3   2   9       20.20       23.32      1.12 o 
   4   2   9       47.81       47.67      1.79 o 
   5   2   9        5.55        3.93      1.03 o 
   6   2   9       20.00       21.57      2.10 o 
   7   2   9        7.82        5.75      1.91 o 
   0   3   9      167.05      164.37      3.20 o 
   1   3   9      311.82      346.31      3.31 o 
   2   3   9      141.06      138.90      2.05 o 
   3   3   9       99.43       88.57      1.96 o 
   4   3   9      185.08      191.71      3.45 o 
   5   3   9       89.76       82.85      2.67 o 
   6   3   9       34.63       32.18      2.25 o 
   7   3   9        6.87        8.95      2.42 o 
   0   4   9      286.01      322.02      4.56 o 
   1   4   9       15.82       18.52      0.85 o 
   2   4   9       38.97       37.85      1.21 o 
   3   4   9       81.45       86.02      1.85 o 
   4   4   9       71.73       77.42      2.35 o 
   5   4   9        3.90        2.74      1.18 o 
   6   4   9       24.67       20.75      2.22 o 
   7   4   9        3.70        2.86      2.40 o 
   0   5   9      131.67      147.54      3.39 o 
   1   5   9       82.08       76.89      1.58 o 
   2   5   9       28.17       31.57      1.19 o 
   3   5   9      197.89      201.09      2.87 o 
   4   5   9       76.81       81.84      2.24 o 
   5   5   9       15.46       18.10      1.69 o 
   6   5   9       13.88       15.25      2.07 o 
   0   6   9       15.29       19.19      1.39 o 
   1   6   9       92.57       98.89      1.84 o 
   2   6   9       12.90       12.59      0.91 o 
   3   6   9      194.54      196.56      3.28 o 
   4   6   9       22.68       23.62      1.54 o 
   5   6   9        3.48        4.50      1.30 o 
   6   6   9        2.09        3.38      2.23 o 
   0   7   9        5.53        5.80      1.05 o 
   1   7   9       13.96       15.76      0.97 o 
   2   7   9        2.55        0.40      0.74 o 
   3   7   9      223.84      213.08      3.54 o 
   4   7   9       72.20       79.16      2.69 o 
   5   7   9        0.15       -0.36      1.26 o 
   6   7   9       20.62       24.55      2.65 o 
   0   8   9       95.23       97.44      2.79 o 
   1   8   9        8.50        7.55      0.91 o 
   2   8   9       19.63       18.19      1.25 o 
   3   8   9      130.57      130.50      2.88 o 
   4   8   9       67.86       68.50      2.87 o 
   5   8   9        7.21        7.76      1.74 o 
   6   8   9        3.09        4.11      1.80 o 
   0   9   9       34.86       36.38      2.91 o 
   1   9   9       16.31       16.93      1.20 o 
   2   9   9       48.68       51.06      1.88 o 
   3   9   9       34.43       37.91      2.29 o 
   4   9   9       29.64       28.23      2.13 o 
   5   9   9       16.27       20.95      2.38 o 
   0  10   9        8.64        8.35      1.54 o 
   1  10   9       12.61       13.39      1.27 o 
   2  10   9      145.47      150.82      3.15 o 
   3  10   9       25.64       25.29      1.86 o 
   4  10   9       41.92       47.81      2.90 o 
   5  10   9        1.09       -0.58      1.60 o 
   0  11   9        7.97        7.82      1.63 o 
   1  11   9       36.63       35.01      1.99 o 
   2  11   9       46.50       49.30      2.37 o 
   3  11   9       10.37       10.54      1.69 o 
   4  11   9       14.75       13.16      2.15 o 
   5  11   9       15.77       14.75      2.34 o 
   0  12   9        8.91        8.00      2.06 o 
   1  12   9       16.09       17.28      1.65 o 
   2  12   9        2.90        4.25      1.40 o 
   3  12   9        7.13        4.65      1.55 o 
   4  12   9       10.63        7.53      1.96 o 
   0  13   9        7.45        4.11      2.06 o 
   1  13   9       12.57       15.81      1.81 o 
   2  13   9       22.90       26.62      2.36 o 
   3  13   9        4.74        3.39      1.69 o 
   0  14   9       46.37       46.37      3.90 o 
   1  14   9       17.76       17.44      2.12 o 
   2  14   9       28.51       32.34      2.64 o 
   0  15   9        0.28        0.41      2.19 o 
   1  15   9       10.88        8.44      1.97 o 
   0   0  10      131.05      128.33     12.72 o 
   1   0  10        7.21        7.18      1.23 o 
   2   0  10      112.23      130.37      5.06 o 
   3   0  10        4.57        5.46      0.98 o 
   4   0  10        0.04        0.83      1.00 o 
   5   0  10        2.49        1.63      1.66 o 
   6   0  10        1.26       -0.42      2.18 o 
   7   0  10        4.12        3.63      2.73 o 
   0   1  10        1.87        2.95      1.07 o 
   1   1  10       95.58       98.01      2.04 o 
   2   1  10       36.89       41.82      1.12 o 
   3   1  10        4.23        4.80      0.71 o 
   4   1  10       58.22       63.83      1.84 o 
   5   1  10      160.88      165.39      3.84 o 
   6   1  10       13.69       13.55      2.08 o 
   7   1  10        2.17        4.18      1.87 o 
   0   2  10        0.57       -0.12      0.53 o 
   1   2  10      161.07      146.66      3.09 o 
   2   2  10      212.38      217.12      2.60 o 
   3   2  10       24.00       27.08      1.21 o 
   4   2  10      207.91      197.72      3.51 o 
   5   2  10       86.44       86.01      3.07 o 
   6   2  10        5.37        5.07      1.62 o 
   7   2  10        1.11        3.85      2.10 o 
   0   3  10       39.76       47.63      1.62 o 
   1   3  10      254.24      243.10      2.76 o 
   2   3  10       10.72       10.98      0.86 o 
   3   3  10       21.67       21.96      1.22 o 
   4   3  10      175.68      168.28      4.37 o 
   5   3  10       72.96       72.19      3.04 o 
   6   3  10        4.73        5.04      1.59 o 
   7   3  10       10.23        2.83      3.32 o 
   0   4  10       22.22       21.25      1.53 o 
   1   4  10       33.04       34.68      1.11 o 
   2   4  10       64.28       66.56      1.57 o 
   3   4  10       79.03       81.43      2.02 o 
   4   4  10      175.65      173.78      3.25 o 
   5   4  10       20.48       17.75      2.01 o 
   6   4  10        1.62        2.62      1.72 o 
   0   5  10      381.69      367.28      5.82 o 
   1   5  10       13.79       14.72      0.88 o 
   2   5  10       46.61       45.96      1.42 o 
   3   5  10       45.29       46.36      1.68 o 
   4   5  10       28.60       30.75      1.66 o 
   5   5  10        6.59        6.77      1.63 o 
   6   5  10       10.43        8.54      2.59 o 
   0   6  10       19.04       21.67      1.51 o 
   1   6  10       13.11       13.18      0.90 o 
   2   6  10       57.38       57.46      1.62 o 
   3   6  10      504.99      505.89      5.77 o 
   4   6  10       24.95       20.07      1.60 o 
   5   6  10       10.12       10.75      1.62 o 
   6   6  10        6.31        6.83      2.51 o 
   0   7  10       87.84       97.84      2.74 o 
   1   7  10       45.88       48.09      1.72 o 
   2   7  10       27.04       29.35      1.40 o 
   3   7  10      188.72      192.63      3.67 o 
   4   7  10        9.19        6.55      1.28 o 
   5   7  10        4.47        1.87      1.44 o 
   6   7  10        2.42        5.03      2.48 o 
   0   8  10       67.71       65.26      3.05 o 
   1   8  10       28.18       32.35      1.45 o 
   2   8  10       25.19       26.61      1.45 o 
   3   8  10       67.88       67.17      2.69 o 
   4   8  10        4.77        4.60      1.52 o 
   5   8  10        7.33        9.36      1.84 o 
   6   8  10        3.37        3.19      2.19 o 
   0   9  10       12.41       12.22      1.63 o 
   1   9  10       50.97       54.25      1.84 o 
   2   9  10        1.16       -0.82      0.82 o 
   3   9  10        3.98        1.21      1.19 o 
   4   9  10       18.53       21.28      2.13 o 
   5   9  10        6.32        8.25      2.11 o 
   0  10  10        8.13        7.04      1.55 o 
   1  10  10        4.13        2.85      1.00 o 
   2  10  10       33.21       31.44      1.76 o 
   3  10  10       14.92       12.65      1.67 o 
   4  10  10       18.26       23.53      2.32 o 
   5  10  10        4.43        3.77      2.02 o 
   0  11  10        6.72        6.61      1.66 o 
   1  11  10        6.34        5.52      1.24 o 
   2  11  10       35.46       38.84      2.52 o 
   3  11  10        5.61        3.01      1.43 o 
   4  11  10       16.66       17.11      2.22 o 
   0  12  10        8.26       10.47      2.18 o 
   1  12  10       49.27       48.87      2.41 o 
   2  12  10        8.68        9.69      2.13 o 
   3  12  10        6.00        5.34      1.82 o 
   4  12  10        0.54       -0.23      1.73 o 
   0  13  10        2.49        4.16      2.31 o 
   1  13  10       24.54       26.69      2.16 o 
   2  13  10        8.74        7.57      1.76 o 
   3  13  10        1.80        2.71      1.87 o 
   0  14  10        0.18        2.06      2.01 o 
   1  14  10       38.63       38.31      2.79 o 
   2  14  10        3.77        5.61      2.04 o 
   1   0  11       37.31       38.44      2.34 o 
   2   0  11       31.96       36.34      2.10 o 
   3   0  11       12.16       10.94      1.52 o 
   4   0  11      119.95      106.00      4.34 o 
   5   0  11      128.77      137.84      5.14 o 
   6   0  11        2.11       -1.81      2.07 o 
   0   1  11      506.46      489.34      8.26 o 
   1   1  11       78.30       70.64      1.88 o 
   2   1  11        5.39        5.65      0.84 o 
   3   1  11        4.22        3.34      0.82 o 
   4   1  11      141.11      130.96      2.82 o 
   5   1  11      100.23       94.31      3.28 o 
   6   1  11        5.11        5.82      1.73 o 
   0   2  11        0.40        0.31      0.70 o 
   1   2  11        3.28        3.16      0.68 o 
   2   2  11       20.98       20.87      1.36 o 
   3   2  11       17.70       13.74      1.19 o 
   4   2  11       41.19       43.00      2.16 o 
   5   2  11       16.54       17.37      1.74 o 
   6   2  11       23.04       21.59      2.24 o 
   0   3  11       13.59       10.22      1.44 o 
   1   3  11       31.02       30.60      1.15 o 
   2   3  11      216.46      217.95      4.01 o 
   3   3  11       12.92       13.82      1.18 o 
   4   3  11       25.12       28.29      1.87 o 
   5   3  11        3.76        2.46      1.52 o 
   6   3  11       17.56       15.19      2.24 o 
   0   4  11       14.58       15.17      1.50 o 
   1   4  11       61.91       66.26      1.73 o 
   2   4  11      293.55      294.04      3.65 o 
   3   4  11      266.51      260.53      3.88 o 
   4   4  11       16.12       18.61      1.54 o 
   5   4  11       10.35        9.21      1.97 o 
   6   4  11        1.53        1.82      1.86 o 
   0   5  11       35.89       35.39      1.98 o 
   1   5  11       46.01       48.65      1.54 o 
   2   5  11       26.18       29.19      1.36 o 
   3   5  11       29.28       33.88      1.55 o 
   4   5  11        6.05        4.33      1.12 o 
   5   5  11       10.45       11.21      1.90 o 
   6   5  11       22.91       26.41      2.99 o 
   0   6  11       64.47       63.78      2.29 o 
   1   6  11        6.27        8.95      0.98 o 
   2   6  11       39.75       36.81      1.88 o 
   3   6  11       11.98        8.88      1.58 o 
   4   6  11        5.98        5.39      1.31 o 
   5   6  11        4.24        2.11      1.49 o 
   6   6  11        3.00        8.71      2.55 o 
   0   7  11       12.46       11.51      1.51 o 
   1   7  11        9.17        9.26      0.96 o 
   2   7  11       18.51       18.32      1.38 o 
   3   7  11       56.00       57.04      3.23 o 
   4   7  11       18.54       22.08      1.88 o 
   5   7  11        0.72        1.26      1.62 o 
   6   7  11        6.86        4.31      2.43 o 
   0   8  11        3.12        0.26      1.03 o 
   1   8  11       33.05       30.35      1.59 o 
   2   8  11       14.05       11.02      1.21 o 
   3   8  11       51.02       57.98      2.40 o 
   4   8  11        0.64        0.81      1.53 o 
   5   8  11        0.84       -1.56      1.56 o 
   0   9  11       16.75       19.06      1.94 o 
   1   9  11       19.16       19.27      1.42 o 
   2   9  11       36.40       32.61      1.76 o 
   3   9  11       31.89       32.83      2.58 o 
   4   9  11       48.38       54.61      3.39 o 
   5   9  11        5.21        2.87      1.86 o 
   0  10  11        0.55        0.33      1.28 o 
   1  10  11       26.20       27.07      1.79 o 
   2  10  11        7.33        5.71      1.25 o 
   3  10  11        8.45        9.57      1.59 o 
   4  10  11       37.39       38.74      3.08 o 
   5  10  11        0.40       -1.36      2.23 o 
   0  11  11        1.86        2.67      1.50 o 
   1  11  11       14.80       11.58      1.88 o 
   2  11  11        3.06        3.71      1.48 o 
   3  11  11       25.24       25.23      2.11 o 
   4  11  11        4.07        6.64      2.13 o 
   0  12  11        0.77        0.45      1.89 o 
   1  12  11       15.99       13.31      1.74 o 
   2  12  11       13.63       12.38      1.95 o 
   3  12  11        2.52        0.63      1.96 o 
   0  13  11        0.39       -2.50      2.51 o 
   1  13  11       16.11       18.51      2.32 o 
   2  13  11       12.04       12.56      2.58 o 
   3  13  11        0.60       -0.95      1.84 o 
   0  14  11        1.17        0.09      2.38 o 
   1  14  11        7.48        9.92      2.11 o 
   0   0  12      479.49      440.89     11.33 o 
   1   0  12      102.43       95.35      2.81 o 
   2   0  12       12.18       11.94      1.47 o 
   3   0  12       17.17       15.21      1.75 o 
   4   0  12       36.90       29.77      2.39 o 
   5   0  12      101.79      108.25      6.55 o 
   6   0  12        0.15        0.66      2.23 o 
   0   1  12      206.97      188.51      4.88 o 
   1   1  12       74.12       68.19      2.02 o 
   2   1  12      118.01      115.68      2.69 o 
   3   1  12        3.48        2.81      0.85 o 
   4   1  12      152.95      146.63      3.07 o 
   5   1  12       18.76       21.57      1.92 o 
   6   1  12        3.88        1.04      1.83 o 
   0   2  12      175.47      157.98      6.09 o 
   1   2  12      220.69      210.82      3.72 o 
   2   2  12       72.75       71.28      2.17 o 
   3   2  12       12.00        7.89      1.12 o 
   4   2  12        1.12       -0.65      0.92 o 
   5   2  12       68.58       70.06      3.19 o 
   6   2  12       13.23       14.65      2.12 o 
   0   3  12       45.13       44.02      2.22 o 
   1   3  12       37.49       35.79      1.65 o 
   2   3  12      116.57      114.54      2.46 o 
   3   3  12       81.34       71.65      2.33 o 
   4   3  12       19.34       18.98      1.68 o 
   5   3  12       22.48       22.01      2.11 o 
   6   3  12       23.99       21.67      3.04 o 
   0   4  12        0.69        1.09      1.37 o 
   1   4  12       58.88       60.57      2.04 o 
   2   4  12      383.23      382.12      6.41 o 
   3   4  12       31.74       31.12      1.64 o 
   4   4  12       15.23       12.47      1.56 o 
   5   4  12        4.19        7.55      1.91 o 
   6   4  12       46.74       56.41      3.61 o 
   0   5  12       62.93       65.98      2.69 o 
   1   5  12      127.39      117.68      2.42 o 
   2   5  12      401.71      395.76      4.93 o 
   3   5  12       17.31       15.61      1.33 o 
   4   5  12        7.14        4.98      1.27 o 
   5   5  12       31.85       34.33      2.72 o 
   6   5  12       16.85       20.90      3.32 o 
   0   6  12        3.83        2.28      1.15 o 
   1   6  12        5.99        5.09      0.87 o 
   2   6  12       41.09       43.78      1.85 o 
   3   6  12       78.34       83.97      2.89 o 
   4   6  12        7.84        3.32      1.29 o 
   5   6  12        4.46        7.63      1.72 o 
   6   6  12        4.27        1.63      2.38 o 
   0   7  12        0.26        1.58      1.19 o 
   1   7  12       42.55       41.49      1.66 o 
   2   7  12       24.40       24.74      1.72 o 
   3   7  12      124.46      127.81      3.47 o 
   4   7  12       33.02       34.50      3.23 o 
   5   7  12        2.10        2.82      1.59 o 
   0   8  12        0.61        4.17      1.36 o 
   1   8  12        3.50        3.09      1.03 o 
   2   8  12        5.57        5.51      1.20 o 
   3   8  12       26.41       28.21      2.21 o 
   4   8  12       35.56       34.04      2.57 o 
   5   8  12        7.92        7.94      2.16 o 
   0   9  12       85.95       82.43      3.99 o 
   1   9  12        7.94        7.96      1.24 o 
   2   9  12        1.78        1.40      1.27 o 
   3   9  12        5.78        7.10      1.47 o 
   4   9  12       43.32       47.28      3.31 o 
   5   9  12        0.36        1.59      1.88 o 
   0  10  12        0.10        1.07      1.54 o 
   1  10  12        6.12        7.05      1.38 o 
   2  10  12        3.12        4.13      1.33 o 
   3  10  12       16.29       18.08      2.02 o 
   4  10  12       18.13       18.20      2.48 o 
   0  11  12        3.03        3.94      1.84 o 
   1  11  12       12.25       10.23      1.72 o 
   2  11  12       18.93       19.74      2.28 o 
   3  11  12        1.30        0.77      1.43 o 
   4  11  12        1.05        2.13      1.94 o 
   0  12  12       23.14       24.06      3.42 o 
   1  12  12       26.72       32.14      2.50 o 
   2  12  12        0.74        2.27      1.91 o 
   3  12  12        1.34       -0.93      1.93 o 
   0  13  12        4.17        3.70      2.52 o 
   1  13  12        7.58        5.10      2.06 o 
   2  13  12       14.65       18.62      2.84 o 
   0  14  12        1.22        1.11      4.84 o 
   1   0  13      707.54      662.04     10.81 o 
   2   0  13        1.34        0.88      1.36 o 
   3   0  13        2.38        1.26      1.15 o 
   4   0  13        2.83        2.99      1.43 o 
   5   0  13        7.68        5.38      2.10 o 
   6   0  13        0.06        2.62      2.52 o 
   0   1  13       58.13       59.34      4.57 o 
   1   1  13      560.72      529.25      6.63 o 
   2   1  13       74.49       75.67      2.82 o 
   3   1  13        4.18        5.54      1.00 o 
   4   1  13        0.38        0.62      1.01 o 
   5   1  13       37.11       41.25      2.53 o 
   6   1  13        8.34       11.36      2.18 o 
   0   2  13      510.07      494.25      8.98 o 
   1   2  13      253.02      245.83      4.24 o 
   2   2  13       24.89       24.04      1.68 o 
   3   2  13       15.34       14.39      1.33 o 
   4   2  13       10.05       10.36      1.34 o 
   5   2  13        0.77        1.16      1.28 o 
   6   2  13        4.42        4.00      1.74 o 
   0   3  13       26.28       26.60      2.45 o 
   1   3  13       19.10       16.20      1.31 o 
   2   3  13       74.24       77.14      2.62 o 
   3   3  13       63.35       54.19      2.31 o 
   4   3  13        8.62        4.57      1.24 o 
   5   3  13        1.55        2.56      1.29 o 
   6   3  13        0.35       -0.08      1.72 o 
   0   4  13       43.90       40.79      2.91 o 
   1   4  13      140.66      132.37      2.87 o 
   2   4  13      118.05      109.71      2.94 o 
   3   4  13      143.79      131.43      2.90 o 
   4   4  13        3.28        2.48      1.16 o 
   5   4  13        8.21        4.05      1.62 o 
   6   4  13       29.37       36.58      3.87 o 
   0   5  13        2.46        1.38      1.37 o 
   1   5  13        3.68        2.53      0.97 o 
   2   5  13       77.82       79.27      2.49 o 
   3   5  13        5.67        5.18      1.08 o 
   4   5  13        1.63        2.48      1.25 o 
   5   5  13        8.72        5.22      1.78 o 
   0   6  13       15.23       14.55      2.05 o 
   1   6  13       16.92       12.62      1.30 o 
   2   6  13      186.60      190.33      3.68 o 
   3   6  13        5.74        5.03      1.26 o 
   4   6  13        9.17        5.76      1.45 o 
   5   6  13        6.80        7.32      1.97 o 
   0   7  13       83.93       73.66      3.75 o 
   1   7  13        5.79        6.42      1.13 o 
   2   7  13       45.59       43.55      3.10 o 
   3   7  13       34.36       32.32      2.16 o 
   4   7  13        7.51        7.47      1.57 o 
   5   7  13        6.52        7.03      1.93 o 
   0   8  13        1.00        1.68      1.24 o 
   1   8  13       22.88       23.13      1.75 o 
   2   8  13        0.25       -0.55      1.04 o 
   3   8  13       44.21       48.70      3.05 o 
   4   8  13       29.02       34.89      2.60 o 
   5   8  13       12.10       15.49      2.51 o 
   0   9  13       83.54       74.81      3.98 o 
   1   9  13       14.02       12.98      1.51 o 
   2   9  13        3.61        3.37      1.25 o 
   3   9  13       23.96       28.96      2.37 o 
   4   9  13        1.22        2.01      1.73 o 
   0  10  13        6.72        5.68      1.96 o 
   1  10  13        3.26        1.81      1.35 o 
   2  10  13        8.88       11.39      1.74 o 
   3  10  13       20.26       24.31      2.51 o 
   4  10  13        1.62        1.78      1.87 o 
   0  11  13        3.85        3.01      1.85 o 
   1  11  13        7.00        7.34      1.87 o 
   2  11  13        5.46        7.05      2.09 o 
   3  11  13       25.59       27.53      3.08 o 
   0  12  13        0.01        2.41      2.75 o 
   1  12  13        5.96        6.39      1.93 o 
   2  12  13        9.33        8.87      2.34 o 
   0  13  13        1.56        0.15      2.38 o 
   1  13  13        0.45        0.13      2.26 o 
   0   0  14      120.35      119.36      6.16 o 
   1   0  14        3.49        5.16      1.92 o 
   2   0  14        0.41        0.62      1.50 o 
   3   0  14        2.39       -0.79      1.50 o 
   4   0  14       79.16       74.52      4.96 o 
   5   0  14        2.48        4.34      2.43 o 
   6   0  14        1.30       -0.11      2.46 o 
   0   1  14      212.65      210.97      5.79 o 
   1   1  14      301.85      287.62      4.80 o 
   2   1  14       14.78       13.37      1.46 o 
   3   1  14       14.87       14.94      1.52 o 
   4   1  14       28.03       29.89      1.95 o 
   5   1  14        7.73        6.03      1.65 o 
   6   1  14        0.64        2.91      1.80 o 
   0   2  14       80.45       73.33      5.43 o 
   1   2  14      487.48      475.69      7.05 o 
   2   2  14        5.78        6.73      1.52 o 
   3   2  14       32.70       26.50      1.89 o 
   4   2  14        3.60        3.30      1.17 o 
   5   2  14       28.95       25.38      2.19 o 
   6   2  14       22.36       26.73      2.60 o 
   0   3  14      257.40      259.15      6.45 o 
   1   3  14      132.23      123.96      3.19 o 
   2   3  14       10.99       10.38      1.36 o 
   3   3  14       50.31       44.09      2.30 o 
   4   3  14        0.16       -0.78      1.07 o 
   5   3  14        3.29        5.79      1.50 o 
   0   4  14       37.97       38.50      2.98 o 
   1   4  14       30.77       28.97      2.14 o 
   2   4  14      196.23      191.23      4.37 o 
   3   4  14       11.33        8.30      1.39 o 
   4   4  14        2.98        1.28      1.44 o 
   5   4  14        5.86        5.07      1.98 o 
   0   5  14        0.04       -1.28      1.28 o 
   1   5  14       35.61       36.12      2.11 o 
   2   5  14       51.47       50.02      2.39 o 
   3   5  14        0.61       -0.01      1.07 o 
   4   5  14        3.65        2.40      1.53 o 
   5   5  14       17.86       20.34      3.04 o 
   0   6  14        3.05        3.95      1.61 o 
   1   6  14       60.89       64.39      2.62 o 
   2   6  14        5.13        4.78      1.25 o 
   3   6  14       93.87       92.90      3.54 o 
   4   6  14        4.83        3.38      1.52 o 
   5   6  14        0.80       -1.57      1.62 o 
   0   7  14       23.17       22.64      2.56 o 
   1   7  14       18.79       15.22      1.57 o 
   2   7  14       84.62       93.42      3.16 o 
   3   7  14       26.89       25.74      2.31 o 
   4   7  14       24.96       28.69      3.09 o 
   5   7  14       10.39       13.84      2.68 o 
   0   8  14       31.79       28.40      2.83 o 
   1   8  14        3.54        4.29      1.35 o 
   2   8  14       19.03       20.31      2.00 o 
   3   8  14       13.70       19.22      2.05 o 
   4   8  14       14.95       13.93      2.19 o 
   0   9  14        4.13        5.11      2.19 o 
   1   9  14       32.98       33.22      2.55 o 
   2   9  14       10.87       12.27      1.68 o 
   3   9  14       31.91       33.42      2.57 o 
   4   9  14       26.12       30.94      3.22 o 
   0  10  14       51.12       42.90      4.22 o 
   1  10  14       25.03       24.04      2.44 o 
   2  10  14        2.57        2.86      1.47 o 
   3  10  14       10.64       11.45      2.15 o 
   0  11  14       12.36        6.82      2.67 o 
   1  11  14        3.63        3.11      2.03 o 
   2  11  14        3.40        3.54      2.29 o 
   3  11  14       11.83       10.00      2.53 o 
   0  12  14       15.99       28.80      5.22 o 
   1  12  14        1.33        1.88      2.00 o 
   2  12  14        0.04        0.15      2.33 o 
   1   0  15       41.88       41.50      3.14 o 
   2   0  15        1.65        3.03      1.59 o 
   3   0  15        9.03       12.89      2.26 o 
   4   0  15        3.80        4.79      1.86 o 
   5   0  15        1.04        1.59      2.37 o 
   0   1  15     1204.90     1182.59     22.03 o 
   1   1  15      173.74      167.71      3.75 o 
   2   1  15       17.82       17.06      1.63 o 
   3   1  15       16.61       19.09      2.22 o 
   4   1  15       43.52       44.75      2.72 o 
   5   1  15        1.33        2.80      1.65 o 
   0   2  15       74.36       70.49      5.57 o 
   1   2  15       97.88       87.04      2.93 o 
   2   2  15        5.34        2.48      1.13 o 
   3   2  15        7.26        6.26      1.34 o 
   4   2  15        9.91        9.26      1.65 o 
   5   2  15        3.97        2.88      1.73 o 
   0   3  15      259.53      249.13      8.64 o 
   1   3  15      111.55      116.21      3.20 o 
   2   3  15      191.47      186.39      4.05 o 
   3   3  15        7.77        4.28      1.48 o 
   4   3  15        3.67        3.22      1.40 o 
   5   3  15        4.94        3.61      1.77 o 
   0   4  15      152.34      150.56      5.11 o 
   1   4  15       25.12       27.22      2.34 o 
   2   4  15        3.84        2.98      1.16 o 
   3   4  15       31.01       28.11      2.06 o 
   4   4  15        0.97        1.28      1.31 o 
   5   4  15        4.15        3.27      2.34 o 
   0   5  15        2.27       -0.29      1.43 o 
   1   5  15      149.76      147.57      3.67 o 
   2   5  15       43.92       43.71      2.37 o 
   3   5  15       14.27       13.28      1.75 o 
   4   5  15        5.63        3.59      1.62 o 
   5   5  15        2.74        5.95      2.09 o 
   0   6  15       24.09       18.58      2.44 o 
   1   6  15       28.49       26.33      1.98 o 
   2   6  15       12.85       13.72      1.65 o 
   3   6  15       19.19       20.93      2.30 o 
   4   6  15        2.76        3.80      1.69 o 
   5   6  15        7.43        7.75      2.31 o 
   0   7  15       25.36       26.28      2.79 o 
   1   7  15       49.24       53.62      3.13 o 
   2   7  15       79.56       71.02      4.00 o 
   3   7  15        6.44        2.79      1.67 o 
   4   7  15        4.67        5.57      1.83 o 
   0   8  15        6.56        4.88      1.91 o 
   1   8  15       13.37       14.95      1.84 o 
   2   8  15        2.51        1.76      1.41 o 
   3   8  15       34.88       38.32      3.71 o 
   4   8  15       18.76       26.95      3.04 o 
   0   9  15       15.49       16.02      3.33 o 
   1   9  15       29.70       33.75      2.49 o 
   2   9  15       17.64       15.51      2.14 o 
   3   9  15        5.88        4.04      1.82 o 
   0  10  15        1.22       -0.48      2.31 o 
   1  10  15        1.92        2.17      1.66 o 
   2  10  15        0.28       -0.57      1.77 o 
   3  10  15       16.84       18.55      2.76 o 
   0  11  15       19.97       22.10      3.94 o 
   1  11  15        8.72        8.60      2.32 o 
   2  11  15        4.16        4.34      2.46 o 
   0  12  15        8.56        6.02      3.84 o 
   0   0  16       16.96       23.78      8.57 o 
   1   0  16       14.74       18.67      2.45 o 
   2   0  16       14.09       15.73      2.80 o 
   3   0  16       17.69       16.36      3.16 o 
   4   0  16        0.90        1.08      2.20 o 
   5   0  16        0.07       -0.15      2.24 o 
   0   1  16      159.84      176.14      5.59 o 
   1   1  16        8.74        7.24      1.34 o 
   2   1  16       52.89       49.39      2.50 o 
   3   1  16        5.11        3.80      1.30 o 
   4   1  16       12.33        9.80      1.72 o 
   5   1  16        3.26        1.99      1.82 o 
   0   2  16      174.25      172.86      8.02 o 
   1   2  16       30.90       33.71      2.15 o 
   2   2  16        3.22        2.29      1.16 o 
   3   2  16        9.53        6.03      1.40 o 
   4   2  16        3.55        4.09      1.53 o 
   5   2  16       13.11       15.35      2.85 o 
   0   3  16      112.47      115.53      4.99 o 
   1   3  16        5.13        4.51      1.29 o 
   2   3  16       17.01       15.31      1.63 o 
   3   3  16        4.19        2.48      1.24 o 
   4   3  16        9.32        8.75      1.73 o 
   5   3  16        2.57        0.36      1.67 o 
   0   4  16       30.55       37.51      3.35 o 
   1   4  16       47.08       47.13      2.47 o 
   2   4  16       20.14       23.96      1.92 o 
   3   4  16        0.36        0.80      1.18 o 
   4   4  16        1.10        0.97      1.49 o 
   5   4  16        5.71        3.26      2.32 o 
   0   5  16       33.87       31.09      2.96 o 
   1   5  16       84.47       83.30      3.11 o 
   2   5  16       72.43       69.77      2.95 o 
   3   5  16        3.35        2.55      1.43 o 
   4   5  16        2.83        2.77      1.80 o 
   0   6  16       38.21       41.00      4.83 o 
   1   6  16       16.42       16.08      1.78 o 
   2   6  16       11.31        9.58      1.53 o 
   3   6  16       14.82        9.24      1.89 o 
   4   6  16        2.26        0.48      1.67 o 
   0   7  16        0.70        1.14      1.75 o 
   1   7  16        8.84        8.82      1.78 o 
   2   7  16       29.87       28.84      2.41 o 
   3   7  16       10.28        9.49      1.98 o 
   4   7  16        5.80        4.71      1.88 o 
   0   8  16        1.84        2.97      1.95 o 
   1   8  16       14.54        9.75      1.73 o 
   2   8  16       18.23       21.47      2.17 o 
   3   8  16        0.38        0.57      1.74 o 
   0   9  16        8.44        9.51      3.98 o 
   1   9  16       16.92       16.32      2.28 o 
   2   9  16        0.90        1.46      1.94 o 
   3   9  16       13.30       14.78      2.36 o 
   0  10  16        0.08        0.83      2.31 o 
   1  10  16       12.29       12.22      2.18 o 
   2  10  16        0.21        0.69      1.91 o 
   0  11  16        7.92        7.37      4.47 o 
   1  11  16        0.81        0.00      1.78 o 
   1   0  17       15.39        9.91      3.27 o 
   2   0  17        4.06        1.42      1.71 o 
   3   0  17       21.13       23.38      2.97 o 
   4   0  17        0.08       -1.15      2.20 o 
   0   1  17       29.43       28.33      4.69 o 
   1   1  17       15.99       13.99      1.63 o 
   2   1  17        3.55        2.28      1.22 o 
   3   1  17       19.03       15.71      1.80 o 
   4   1  17        2.57        3.24      1.60 o 
   0   2  17       40.62       36.26      3.23 o 
   1   2  17       29.25       30.82      2.14 o 
   2   2  17       18.87       16.98      1.76 o 
   3   2  17        7.66        8.85      1.85 o 
   4   2  17        0.87        2.51      1.56 o 
   0   3  17       10.08        7.71      2.05 o 
   1   3  17       53.31       57.37      2.76 o 
   2   3  17        2.17        3.78      1.35 o 
   3   3  17        4.09        0.94      1.25 o 
   4   3  17        1.47        3.17      1.63 o 
   0   4  17        0.12        1.59      1.65 o 
   1   4  17       84.65       82.51      3.20 o 
   2   4  17       30.82       23.49      2.01 o 
   3   4  17        5.62        2.64      1.44 o 
   4   4  17        0.40        1.06      1.58 o 
   0   5  17        6.54        5.62      2.01 o 
   1   5  17       85.10       87.98      3.31 o 
   2   5  17        6.17        7.35      1.54 o 
   3   5  17        2.26        1.02      1.45 o 
   4   5  17        9.74       10.34      2.14 o 
   0   6  17       32.94       35.02      4.41 o 
   1   6  17       47.66       48.55      2.71 o 
   2   6  17       32.72       29.65      2.25 o 
   3   6  17        5.73        3.05      1.77 o 
   4   6  17        3.56        3.87      1.94 o 
   0   7  17        9.52        8.59      2.22 o 
   1   7  17       12.21       12.65      1.92 o 
   2   7  17       54.84       55.19      3.20 o 
   3   7  17       16.13       18.87      2.46 o 
   0   8  17       11.69        8.40      3.32 o 
   1   8  17        2.63        2.40      1.51 o 
   2   8  17       34.45       32.47      3.67 o 
   3   8  17        6.25        4.50      1.91 o 
   0   9  17        2.95       -0.93      2.24 o 
   1   9  17       31.40       33.10      2.98 o 
   2   9  17       32.94       41.36      4.14 o 
   0  10  17        7.65        3.74      2.69 o 
   1  10  17        4.01        2.83      1.94 o 
   0   0  18       13.29        6.36      3.03 o 
   1   0  18       15.31       15.88      2.58 o 
   2   0  18        4.86        6.72      2.12 o 
   3   0  18       11.16        8.74      2.36 o 
   4   0  18        6.83        0.73      2.63 o 
   0   1  18        0.42        1.45      1.80 o 
   1   1  18       65.42       69.06      3.07 o 
   2   1  18        5.73        8.27      1.56 o 
   3   1  18        7.68        9.54      1.64 o 
   4   1  18        1.06        1.41      1.72 o 
   0   2  18        1.87        1.79      1.75 o 
   1   2  18        1.91        2.00      1.28 o 
   2   2  18        0.50        0.58      1.27 o 
   3   2  18        9.26        9.63      1.73 o 
   4   2  18        1.87       -0.51      1.53 o 
   0   3  18        1.00        1.28      1.78 o 
   1   3  18       13.97       11.94      1.84 o 
   2   3  18        1.62        1.43      1.24 o 
   3   3  18       13.96       11.78      1.80 o 
   4   3  18       11.68       18.36      2.38 o 
   0   4  18       27.30       31.26      3.19 o 
   1   4  18        9.02        8.90      1.62 o 
   2   4  18        2.73        1.52      1.33 o 
   3   4  18        4.92        6.09      1.72 o 
   4   4  18       15.19       14.67      3.43 o 
   0   5  18       15.96       16.90      2.61 o 
   1   5  18       23.85       28.93      2.27 o 
   2   5  18        7.52        3.02      1.37 o 
   3   5  18        6.62        6.12      1.94 o 
   0   6  18        5.86        7.38      2.25 o 
   1   6  18       24.13       27.76      2.22 o 
   2   6  18        4.31        4.66      1.73 o 
   3   6  18       13.48       17.34      2.48 o 
   0   7  18        1.24       -1.73      1.73 o 
   1   7  18       18.69       15.90      2.05 o 
   2   7  18       12.20       12.26      2.34 o 
   0   8  18        1.78        0.89      2.38 o 
   1   8  18        0.88        3.83      1.63 o 
   2   8  18        2.39        0.62      1.83 o 
   0   9  18        1.11        5.73      2.90 o 
   1   9  18        3.69        4.54      2.02 o 
   1   0  19        2.51        0.50      1.88 o 
   2   0  19       14.15       17.09      2.76 o 
   3   0  19        0.38        2.23      2.06 o 
   0   1  19        0.31       -0.78      1.72 o 
   1   1  19        6.41        3.95      1.41 o 
   2   1  19        2.33        1.68      1.36 o 
   3   1  19        4.01        5.11      1.57 o 
   0   2  19       10.46       13.56      2.52 o 
   1   2  19       11.73       12.56      1.73 o 
   2   2  19       13.74       17.03      2.09 o 
   3   2  19        4.92        4.29      1.61 o 
   0   3  19        3.82        6.70      2.25 o 
   1   3  19       11.79       11.45      1.79 o 
   2   3  19       12.32       13.42      1.84 o 
   3   3  19        2.72        4.05      1.74 o 
   0   4  19        7.42        4.66      2.14 o 
   1   4  19       17.05       15.31      1.92 o 
   2   4  19        5.31        2.37      1.41 o 
   3   4  19        2.45        4.68      1.78 o 
   0   5  19       36.29       41.80      3.87 o 
   1   5  19       11.06        7.71      1.68 o 
   2   5  19        1.60        1.95      1.42 o 
   3   5  19        9.78       23.50      6.77 o 
   0   6  19        0.15        0.04      1.92 o 
   1   6  19       10.13       11.32      1.84 o 
   2   6  19       10.58       11.90      2.03 o 
   0   7  19        2.14        1.85      2.18 o 
   1   7  19        6.12       11.73      2.35 o 
   0   8  19        5.36       11.61      4.98 o 
   0   0  20        5.99       10.71      3.60 o 
   1   0  20       14.99       13.37      2.66 o 
   2   0  20        3.95        2.26      2.16 o 
   3   0  20        4.87        3.77      2.36 o 
   0   1  20       22.09       25.34      3.14 o 
   1   1  20       19.78       24.60      2.53 o 
   2   1  20        7.06        6.16      1.66 o 
   3   1  20       18.09       29.05      4.08 o 
   0   2  20       15.05       16.50      2.79 o 
   1   2  20        7.03        7.61      1.69 o 
   2   2  20       24.81       27.32      2.32 o 
   0   3  20      137.42      168.11      6.39 o 
   1   3  20        1.98        1.35      1.46 o 
   2   3  20        1.03        1.74      1.45 o 
   0   4  20       18.25       31.79      4.69 o 
   1   4  20        0.03       -0.12      1.44 o 
   2   4  20        0.32       -1.07      1.43 o 
   0   5  20        0.78        0.70      2.14 o 
   1   5  20       13.99       22.58      2.28 o 
   0   6  20        0.32        4.05      2.29 o 
   1   6  20       11.61       15.85      2.81 o 
   1   0  21       49.45       61.41      5.48 o 
   0   1  21        3.11        3.84      2.31 o 
   1   1  21       18.91       19.83      2.23 o 
   0   2  21       82.79      101.41      5.65 o 
   1   2  21        2.65        2.76      1.58 o 
   0   3  21        0.02        1.08      2.61 o 
   1   3  21        6.81        8.02      1.85 o 
                                                 
